# Supplementary material for: Widely Targeted Metabolomics Reveals the Effects of Soil on the Metabolites in Dioscorea opposita Thunb
Source: Molecules. 2023 Jun 22;28(13):4925. doi: 10.3390/molecules28134925 (PMC10343197; doi:10.3390/molecules28134925)
Supplement: Supplementary file 1 [file molecules-28-04925-s001.zip › Supplementary Tables.xlsx]

## Sheet: Table S1
Table S1. Widely targeted metabolomics analysis of SCY and LCY.
Index	Q1 (Da)	Q3 (Da)	Molecular weight (Da)	Formula	Ionization model	Compounds	Class I	Class II	CAS	Level	SCY1	SCY2	SCY3	LCY1	LCY2	LCY3	QC1	QC2	QC3	cpd_ID	kegg_map
Lmhp009034	452.277	311.258	451.27	C21H42NO7P	[M+H]+	LysoPE 16:1	Lipids	LPE	-	1	120103	111608	103120	186848	207344	228174	153476	159476	165647	-	-
pmn001501	369.134	204	370.142	C21H22O6	[M-H]-	Fargesin	Lignans and Coumarins	Lignans	31008-19-2	1	9	9	9	1613.91	1977.52	1761.44	811.457	993.258	885.222	C16957	-
Hmbp001276	169.05	65.03	168.042	C8H8O4	[M+H]+	Gallacetophenone	Phenolic acids	Phenolic acids	528-21-2	3	91853.1	101227	85887.8	125715	91558.4	78309.8	108784	96392.7	82098.8	-	-
HX1151	229.086	107.049	228.079	C14H12O3	[M+H]+	Trans resveratrol	Others	Stilbene	-	1	9	9	9	9619.71	21363.2	10160.8	4814.35	10686.1	5084.92	-	-
pmb0855	496.34	184.073	495.332	C24H50NO7P	[M+H]+	LysoPC 16:0	Lipids	LPC	17364-16-8	2	3.63092e+06	3.57549e+06	3.24824e+06	6.6505e+06	6.3688e+06	6.95618e+06	5.14071e+06	4.97214e+06	5.10221e+06	-	-
MWS1771	196.097	91.0546	195.089	C10H13NO3	[M+H]+	L-Tyrosine methyl ester	Amino acids and derivatives	Amino acids and derivatives	1080-06-4	3	31545.7	35789.6	27973.3	34143.3	30996.1	38687.6	32844.5	33392.9	33330.4	C03404	-
pmb2799	295.228	195.2	296.235	C18H32O3	[M-H]-	12,13-Epoxy-9-Octadecenoic Acid	Lipids	Free fatty acids	6799-85-5	3	9	9	9	7261.99	7318.4	7125.58	3635.49	3663.7	3567.29	C14826	ko00591,ko01100
pme0021	166.086	120.081	165.071	C9H11NO2	[M+H]+	L-Phenylalanine	Amino acids and derivatives	Amino acids and derivatives	63-91-2	1	2.03973e+07	1.97094e+07	1.96112e+07	1.71204e+07	16831018	1.75128e+07	1.87589e+07	1.82702e+07	1.8562e+07	C00079	ko00360,ko00400,ko00460,ko00940,ko00960,ko00966,ko00970,ko00998,ko01100,ko01110,ko01210,ko01230,ko02010
Hmmp001310	188.071	118.065	187.063	C11H9NO2	[M+H]+	3-Indoleacrylic acid	Alkaloids	Plumerane	1204-06-4	1	2.75205e+07	2.64488e+07	2.61559e+07	3.07042e+07	3.04727e+07	3.12248e+07	2.91124e+07	2.84608e+07	2.86903e+07	C21283	-
pmd0132	496.34	184.073	495.332	C24H50NO7P	[M+H]+	LysoPC 16:0(2n isomer)	Lipids	LPC	-	1	3.39046e+06	3.28651e+06	2.86435e+06	5.91265e+06	6.1255e+06	6.4822e+06	4.65155e+06	4.70601e+06	4.67328e+06	-	-
pmb0532	349.054	137.3	348.047	C10H13N4O8P	[M+H]+	Inosine 5'-monophosphate	Nucleotides and derivatives	Nucleotides and derivatives	131-99-7	3	25728.4	26002.6	22280.6	50243.8	50885.7	55222.1	37986.1	38444.2	38751.4	C00130	ko00230,ko01100,ko01110,ko01240
pme0122	189.123	126	188.116	C8H16N2O3	[M+H]+	N6-Acetyl-L-lysine	Amino acids and derivatives	Amino acids and derivatives	692-04-6	1	7.3413e+06	7.52936e+06	7.84145e+06	8.56304e+06	8.71892e+06	8.13362e+06	7.95217e+06	8.12414e+06	7.98753e+06	C02727	ko00310,ko01100
MWSHY0017	273.076	153.018	272.068	C15H12O5	[M+H]+	Naringenin (5,7,4'-Trihydroxyflavanone)	Flavonoids	Flavanones	480-41-1	1	32743.6	29963.5	22475.6	25517.1	30914.4	28234.3	29130.4	30439	25354.9	C00509	ko00941,ko00943,ko01100,ko01110
Hmqn003054	329.235	311.221	330.24	C18H34O5	[M-H]-	9,10,11-Trihydroxy-12-octadecenoic acid	Lipids	Free fatty acids	61911-67-9	3	10282.3	12240.5	9819.24	59286.3	53772.1	57531.3	34784.3	33006.3	33675.3	-	-
pme2827	239	223	240.245	C16H32O	[M-H]-	Palmitaldehyde	Lipids	Free fatty acids	629-80-1	3	1.42626e+07	1.6018e+07	1.60806e+07	1.38026e+07	1.48482e+07	1.59471e+07	1.40326e+07	1.54331e+07	1.60139e+07	C00517	ko00071
Hmpn003232	373.166	179.07	374.173	C21H26O6	[M-H]-	5-Hydroxy-1,7-bis(4-hydroxy-3-methoxyphenyl)heptan-3-one	Others	Ketone compounds	-	1	9	9	9	222712	287000	210606	111360	143504	105307	-	-
pmd0160	454.293	313.274	453.286	C21H44NO7P	[M+H]+	LysoPE 16:0(2n isomer)	Lipids	LPE	-	3	520320	513643	469074	846204	923702	971772	683262	718673	720423	-	-
Lmhp008801	476.277	335.258	475.27	C23H42NO7P	[M+H]+	LysoPE 18:3	Lipids	LPE	-	1	162487	179594	155137	339713	328375	378096	251100	253984	266616	-	-
Hmpp003624	325.143	107.04	324.136	C20H20O4	[M+H]+	1-(4-Hydroxyphenyl)-7-(3-methoxy-4-hydroxyphenyl)-4,6-heptadiene-3-one	Others	Ketone compounds	-	1	9	9	9	5697.58	20957.7	6981.26	2853.29	10483.4	3495.13	-	-
Lmhn004030	289.072	151.04	290.079	C15H14O6	[M-H]-	5,7,3',4',5'-Pentahydroxyflavan (Tricetiflavan)	Flavonoids	Flavanols	-	3	59437.8	50432.8	70381.5	184623	207481	163767	122030	128957	117074	-	-
Lmhp010908	536.371	184.073	535.364	C27H54NO7P	[M+H]+	LysoPC 19:1	Lipids	LPC	-	1	10270.6	4470.52	2745.96	7410.46	6401.01	6620.19	8840.55	5435.77	4683.08	-	-
Zmhn002422	355.103	193.052	356.11	C16H20O9	[M-H]-	1-O-Feruloyl-β-D-glucose	Phenolic acids	Phenolic acids	7196-71-6	2	198197	171601	202017	114047	113450	108995	156122	142525	155506	C17759	-
Zmhn002334	355.104	193.049	356.111	C16H20O9	[M-H]-	6-O-Feruloyl-β-D-glucose	Phenolic acids	Phenolic acids	137887-25-3	3	198197	171601	202017	114047	113450	108995	156122	142525	155506	-	-
Lmhp009187	440.277	299.258	439.27	C20H42NO7P	[M+H]+	LysoPE 15:0	Lipids	LPE	-	1	130295	128693	114862	191394	192848	212797	160844	160771	163830	-	-
pmb0854	518.324	184.073	517.317	C26H48NO7P	[M+H]+	LysoPC 18:3	Lipids	LPC	-	2	724367	753448	721219	1.37521e+06	1.36599e+06	1.46185e+06	1.04979e+06	1.05972e+06	1.09154e+06	-	-
pmd0147	548.371	184.073	547.364	C28H54NO7P	[M+H]+	LysoPC 20:2	Lipids	LPC	-	3	18901.6	23108.1	14013.6	28710.2	32761.3	33976.5	23805.9	27934.7	23995.1	-	-
Zmzn000078	168.988	78.9583	169.998	C3H7O6P	[M-H]-	Dihydroxyacetone phosphate	Others	Saccharides	57-04-5	3	131799	133752	145595	214310	239889	247971	173054	186820	196783	C00111	ko00010,ko00040,ko00051,ko00052,ko00561,ko00562,ko00564,ko00640,ko00710,ko00760,ko01100,ko01110,ko01200,ko01230
Lhmp122112	497.309	335.256	496.304	C27H44O8	[M+H]+	△5-pregnene-3β,17α,20(S)-triol glucoside	Steroids	Cardiac glycoside	-	1	13038.5	15360.8	13377	31305	30953.2	29503.9	22171.7	23157	21440.4	-	-
pmn001691	327.218	291.198	328.225	C18H32O5	[M-H]-	9,12,13-Trihydroxy-10,15-octadecadienoic acid	Lipids	Free fatty acids	-	1	8359.38	7525.09	4340.67	42296.1	42712.8	49425.1	25327.7	25119	26882.9	-	-
Lmbn005662	295.228	171.103	296.235	C18H32O3	[M-H]-	9(10)-EpOME;(9R,10S)-(12Z)-9,10-Epoxyoctadecenoic acid	Lipids	Free fatty acids	16833-56-0	2	2363.22	2424.59	2387.23	9869.72	9977.42	8891.03	6116.47	6201.01	5639.13	C14825	ko00591,ko01100
pme3337	384.115	252	383.108	C14H17N5O8	[M+H]+	Succinyladenosine	Nucleotides and derivatives	Nucleotides and derivatives	4542-23-8	1	111283	96092	97439	99970.4	112322	106030	105627	104207	101734	-	-
pmb2260	480.308	184.073	479.301	C23H46NO7P	[M+H]+	LysoPC 15:1	Lipids	LPC	-	3	19975.6	16394.1	17461	30209.6	31582.2	35294.2	25092.6	23988.2	26377.6	-	-
Rfmb320	144.102	84.0813	143.095	C7H13NO2	[M+H]+	1-Methylpiperidine-2-carboxylic acid	Organic acids	Organic acids	7730-87-2	3	849432	740950	972843	527302	520262	540993	688367	630606	756918	-	-
pme0264	243.098	127	242.09	C10H14N2O5	[M+H]+	Thymidine	Nucleotides and derivatives	Nucleotides and derivatives	50-89-5	3	36724.1	40739.8	30349.9	33231.4	39914.7	39958.3	34977.7	40327.3	35154.1	C00214	ko00240,ko01100
pmf0138	179.056	59	180.063	C6H12O6	[M-H]-	D-Mannose*	Others	Saccharides	3458-28-4	1	5.71437e+06	5.37466e+06	5.89758e+06	8.09917e+06	7.77285e+06	8.09794e+06	6.90677e+06	6.57376e+06	6.99776e+06	C00159	ko00051,ko00052,ko00520,ko01100,ko02010
mws2623	281.249	281.25	282.256	C18H34O2	[M-H]-	11-Octadecanoic acid(Vaccenic acid)	Lipids	Free fatty acids	506-17-2	1	4.62881e+06	5.32663e+06	5.13441e+06	8.32042e+06	8.183e+06	9.66594e+06	6.47461e+06	6.75482e+06	7.40018e+06	C21944	-
mws0396	281.249	281.248	282.256	C18H34O2	[M-H]-	Elaidic Acid	Lipids	Free fatty acids	112-79-8	3	4.62881e+06	5.32663e+06	5.13441e+06	8.32042e+06	8.183e+06	9.66594e+06	6.47461e+06	6.75482e+06	7.40018e+06	C01712	-
Zmyn000230	147.029	57.0344	148.037	C5H8O5	[M-H]-	2-Dehydro-3-deoxy-L-arabinonate	Others	Saccharides	-	2	397877	416153	420038	392627	376923	368628	395252	396538	394333	C00684	ko00053,ko01100
pmn001694	329.233	229.146	330.241	C18H34O5	[M-H]-	9,10,13-Trihydroxy-11-Octadecenoic Acid	Lipids	Free fatty acids	29907-57-1	3	144174	157372	142038	921839	848488	952125	533006	502930	547081	C14835	ko00591
pme0230	268.104	136.062	267.097	C10H13N5O4	[M+H]+	Adenosine	Nucleotides and derivatives	Nucleotides and derivatives	58-61-7	1	822273	794429	770020	3.54037e+06	3.40611e+06	4.38201e+06	2.18132e+06	2.10027e+06	2.57601e+06	C00212	ko00230,ko01100,ko02010
pmp000237	579.135	283.06	578.127	C26H26O15	[M+H]+	Apigenin-6-C-(2''-glucuronyl)xyloside	Flavonoids	Flavones	-	3	2.62533e+06	2.68251e+06	2.4899e+06	3.18117e+06	2.72085e+06	2.62251e+06	2.90325e+06	2.70168e+06	2.55621e+06	-	-
Xmyn004302	449.24	259.063	450.21	C20H34O11	[M-H]-	Ginkgoside A	Phenolic acids	Phenolic acids	-	3	31165.1	28169.2	32016	112306	92586.2	117904	71735.5	60377.7	74959.8	-	-
pmp001264	274.274	256.265	273.267	C16H35NO2	[M+H]+	Hexadecylsphingosine	Lipids	Sphingolipids	-	1	4.31153e+06	4.19911e+06	4.11624e+06	4.22038e+06	3.96697e+06	4.10167e+06	4.26595e+06	4.08304e+06	4.10895e+06	-	-
Zmyn004732	293.213	185.119	294.219	C18H30O3	[M-H]-	2R-hydroxy-9Z,12Z,15Z-octadecatrienoic acid	Lipids	Free fatty acids	-	2	11840.7	9627.39	11159.2	17123.8	13392.7	16067.5	14482.2	11510.1	13613.3	C16342	ko00592
pmp001287	120.081	103.055	119.073	C8H9N	[M+H]+	N-Benzylmethylene isomethylamine	Alkaloids	Alkaloids	-	1	1.38456e+07	1.35602e+07	1.2448e+07	1.06899e+07	1.12596e+07	1.17427e+07	1.22677e+07	1.24099e+07	1.20954e+07	-	-
Zmhn002301	325.093	163.039	326.1	C15H18O8	[M-H]-	p-Coumaric acid-4-O-glucoside	Phenolic acids	Phenolic acids	117405-48-8	3	177092	223814	200068	135481	124588	140671	156287	174201	170369	C06739	-
mws0567	146.092	87	145.085	C5H11N3O2	[M+H]+	4-Guanidinobutyric acid	Organic acids	Organic acids	463-00-3	3	2.2016e+06	2.05927e+06	2.27804e+06	2.0254e+06	2.00345e+06	1.87851e+06	2.1135e+06	2.03136e+06	2.07828e+06	C01035	ko00330,ko01100
HJN087	433.12	271.065	434.121	C21H22O10	[M-H]-	Naringenin-4'-O-glucoside	Flavonoids	Flavanones	-	1	227436	222288	224298	263533	272282	291967	245484	247285	258132	-	-
Lmqp000329	296.067	104.108	295.056	C8H14N3O7P	[M+H]+	5-Aminoimidazole ribonucleotide	Nucleotides and derivatives	Nucleotides and derivatives	25635-88-5	1	3.58296e+06	3.48527e+06	3.78665e+06	3.58226e+06	3.35554e+06	2.75106e+06	3.58261e+06	3.4204e+06	3.26885e+06	-	-
Lmmp010562	391.284	149.023	390.277	C24H38O4	[M+H]+	Diisooctyl Phthalate	Phenolic acids	Phenolic acids	27554-26-3	3	2.3612e+06	3.0205e+06	3.57468e+06	5.11256e+06	3.12461e+06	2.51413e+06	3.73688e+06	3.07256e+06	3.04441e+06	C14577	-
Lmhp010162	468.308	327.289	467.301	C22H46NO7P	[M+H]+	LysoPE 17:0	Lipids	LPE	-	3	1316.8	2322.38	3400.52	4650.77	4173.68	4555.78	2983.78	3248.03	3978.15	-	-
Lmtp003948	481.134	319.046	480.127	C22H24O12	[M+H]+	3',5',5,7-Tetrahydroxy-4'-methoxyflavanone-3'-O-glucoside	Flavonoids	Flavones	-	3	155148	147903	148526	241318	302129	310128	198233	225016	229327	-	-
Rfmb091	295.228	195.139	296.235	C18H32O3	[M-H]-	9S-Hydroxy-10E,12Z-octadecadienoic acid	Lipids	Free fatty acids	15514-85-9	3	25313.4	27175.8	26729.5	36417.9	35655.5	40779.7	30865.6	31415.7	33754.6	C14767	ko00591
Lmbn005369	295.228	195.141	296.235	C18H32O3	[M-H]-	13(S)-HODE;13(S)-Hydroxyoctadeca-9Z,11E-dienoic acid	Lipids	Free fatty acids	10219-69-9	2	25313.4	27175.8	26729.5	36417.9	35655.5	40779.7	30865.6	31415.7	33754.6	C14762	ko00591
mws0258	132.102	86	131.095	C6H13NO2	[M+H]+	L-Isoleucine*	Amino acids and derivatives	Amino acids and derivatives	73-32-5	1	6.15639e+06	6.12364e+06	6.0393e+06	5.43002e+06	5.50601e+06	5.46426e+06	5.79321e+06	5.81483e+06	5.75178e+06	C00407	ko00280,ko00290,ko00460,ko00960,ko00966,ko00970,ko01100,ko01110,ko01210,ko01230,ko02010
Zmzp005934	284.295	102.091	283.288	C18H37NO	[M+H]+	Stearamide	Alkaloids	Alkaloids	124-26-5	3	19166.1	25992.4	24047.5	22303.6	34574.7	28557.6	20734.9	30283.6	26302.5	C13846	-
Hmsn002948	417.14	109.03	418.147	C18H26O11	[M-H]-	2-Hydroxyphenol-1-O-glucosyl(6→1)rhamnoside	Phenolic acids	Phenolic acids	-	3	12766.4	17964.5	12017	20604.4	24992.6	20835.4	16685.4	21478.5	16426.2	-	-
Lmhp008718	506.324	184.073	505.317	C25H48NO7P	[M+H]+	LysoPC 17:2	Lipids	LPC	-	1	25001.1	22556.6	24346.6	36464.4	38258.8	47546	30732.8	30407.7	35946.3	-	-
mws1090	259.022	97	260.03	C6H13O9P	[M-H]-	Glucose-1-phosphate*	Others	Saccharides	59-56-3	1	2.71695e+06	2.52953e+06	2.73647e+06	3.32765e+06	3.65345e+06	4.17809e+06	3.0223e+06	3.09149e+06	3.45728e+06	C00103	ko00010,ko00040,ko00052,ko00500,ko00520,ko00523,ko00561,ko01100,ko01110,ko01240
Lmmn000806	131.035	87.0459	132.042	C5H8O4	[M-H]-	Dimethylmalonic acid*	Organic acids	Organic acids	595-46-0	3	67673.3	65907.8	54550.5	41313.5	46163.2	47271.1	54493.4	56035.5	50910.8	-	-
Lmbn001364	131.035	87.0453	132.042	C5H8O4	[M-H]-	4-Hydroxy-2-Oxopentanoic Acid*	Organic acids	Organic acids	3318-73-8	3	67673.3	65907.8	54550.5	41313.5	46163.2	47271.1	54493.4	56035.5	50910.8	C03589	ko00360,ko01100
pmb0880	482.324	341.305	481.317	C23H48NO7P	[M+H]+	LysoPE 18:0(2n isomer)	Lipids	LPE	-	3	9759.22	8112.8	7417.41	14533	16456.1	19152.1	12146.1	12284.5	13284.8	-	-
mws1329	463.088	301.036	464.096	C21H20O12	[M-H]-	Quercetin-7-O-glucoside	Flavonoids	Flavonols	491-50-9	3	939798	1.04433e+06	1.05383e+06	1.3001e+06	1.24226e+06	1.44178e+06	1.11995e+06	1.14329e+06	1.24781e+06	C12639	-
Lmbn013410	205.16	189.127	206.167	C14H22O	[M-H]-	2,4-Di-Tert-Butylphenol*	Phenolic acids	Phenolic acids	96-76-4	1	278302	280488	229962	330042	308904	318798	304172	294696	274380	-	-
pmb0782	86.1	69.2	85.0891	C5H11N	[M+H]+	Piperidine	Alkaloids	Piperidine alkaloids	110-89-4	3	1.57723e+07	1.54548e+07	1.4157e+07	1.40874e+07	1.45378e+07	1.41003e+07	1.49298e+07	1.49963e+07	1.41286e+07	C01746	ko00960
Lskp211391	359.149	137.059	358.142	C20H22O6	[M+H]+	Matairesinol(ISO2)	Lignans and Coumarins	Lignans	-	2	9	9	9	40064.2	25366.2	26070.7	20036.6	12687.6	13039.9	-	-
mws4176	237.123	120.088	236.116	C12H16N2O3	[M+H]+	L-Alanyl-L-Phenylalanine	Amino acids and derivatives	Amino acids and derivatives	3061-90-3	1	9	16249.8	9	22906.2	15093.5	20440	11457.6	15671.7	10224.5	-	-
HX1361	177.054	89.0381	176.047	C10H8O3	[M+H]+	7-Methoxycoumarin	Lignans and Coumarins	Coumarins	531-59-9	3	22766.5	25496.3	36287.9	59937.3	54917.1	52130.2	41351.9	40206.7	44209.1	C09268	-
pmn001667	577.135	407.076	578.142	C30H26O12	[M-H]-	Procyanidin B4	Tannins	Proanthocyanidins	29106-51-2	3	29034.4	27913.9	33388.9	125833	117153	130361	77433.9	72533.2	81875	C10238	-
Hmmp003156	595.164	313.07	594.159	C27H30O15	[M+H]+	Isovitexin-7-O-glucoside(Saponarin)	Flavonoids	Flavones	20310-89-8	2	944893	816455	838076	739935	651642	781544	842414	734048	809810	C08064	-
mws1080	341.109	179.056	342.116	C12H22O11	[M-H]-	Galactinol*	Others	Saccharides	3687-64-7	1	9.02767e+06	8.57204e+06	1.00465e+07	8.12911e+06	7.47232e+06	7.84708e+06	8.57839e+06	8.02218e+06	8.9468e+06	C01235	ko00052,ko01100
Lmhp012042	355.284	263.237	354.277	C21H38O4	[M+H]+	2-Linoleoylglycerol	Lipids	Glycerol ester	3443-82-1	1	14101	15693.6	13715.1	36709.8	41553.1	45844.1	25405.4	28623.3	29779.6	-	-
pme3475	273.076	153	272.068	C15H12O5	[M+H]+	Butin; 7,3',4'-Trihydroxyflavanone	Flavonoids	Flavanones	492-14-8	3	26125.7	31552.9	22760.3	24378.9	29079.8	33801.7	25252.3	30316.3	28281	C09614	ko00941
MWSmce374	375.179	137.06	374.173	C21H26O6	[M+H]+	Hexahydrocurcumin	Phenolic acids	Phenolic acids	36062-05-2	1	9	9	9	102897	132552	115210	51453.2	66280.7	57609.4	C17826	-
mws0736	189.123	86	188.116	C8H16N2O3	[M+H]+	N-Glycyl-L-leucine	Amino acids and derivatives	Amino acids and derivatives	869-19-2	3	45600.6	37166.3	40101	56603.5	56458.4	54387.8	51102.1	46812.4	47244.4	C02155	-
MWSslk066	169.05	65.0388	168.042	C8H8O4	[M+H]+	3-Hydroxy-4-methoxybenzoic acid; Isovanillic Acid	Phenolic acids	Phenolic acids	645-08-9	3	9	10973.5	9	9	9	9	9	5491.24	9	-	-
mws0263	128.035	82.0298	129.043	C5H7NO3	[M-H]-	5-Oxo-L-Proline	Amino acids and derivatives	Amino acids and derivatives	98-79-3	1	257430	291400	249383	126897	150358	126061	192163	220879	187722	C01879	ko00480,ko01100
Lmmp001947	481.1	319.05	480.09	C21H20O13	[M+H]+	Gossypetin-3-O-glucoside	Flavonoids	Flavonols	-	1	157040	129349	165554	278963	305025	301618	218001	217187	233586	-	-
mws0383	267.233	267.233	268.24	C17H32O2	[M-H]-	10-Heptadecenoic Acid	Lipids	Free fatty acids	29743-97-3	3	448938	546438	424494	568988	740736	606893	508963	643587	515694	-	-
Lmcn009539	293.249	293.249	294.256	C19H34O2	[M-H]-	E,E,Z-1,3,12-Nonadecatriene-5,14-diol	Lipids	Free fatty acids	-	3	9	9	9	11122.2	15962.6	15878.5	5565.61	7985.82	7943.74	-	-
pmp001276	677.374	677.373	676.367	C33H56O14	[M+H]+	1-Linolenoyl-rac-glycerol-diglucoside	Lipids	Free fatty acids	-	2	162054	127664	123316	216350	217497	298265	189202	172581	210791	-	-
Zmhn000707	641.21	161.08	642.216	C29H38O16	[M-H]-	Magnoloside Y	Phenolic acids	Phenolic acids	-	3	2334.82	9	1239.94	4689.51	4871.65	6524.8	3512.17	2440.33	3882.37	-	-
Hmjp005980	314.14	177.05	313.132	C18H19NO4	[M+H]+	N-Cis-Feruloyltyramine	Alkaloids	Phenolamine	80510-09-4	1	9	9	9	64785	111557	65263.8	32397	55783	32636.4	-	-
mws1433	314.139	177.055	313.131	C18H19NO4	[M+H]+	N-Feruloyltyramine	Alkaloids	Phenolamine	66648-43-9	3	9	9	9	64785	111557	65263.8	32397	55783	32636.4	C02717	-
Zmxp004480	625.176	301.071	624.169	C28H32O16	[M+H]+	Chrysoeriol-7-O-gentiobioside	Flavonoids	Flavones	-	3	275728	353974	304470	505993	394270	430284	390860	374122	367377	-	-
pmp001309	465.103	303.1	464.096	C21H20O12	[M+H]+	6-Hydroxykaempferol-7-O-glucoside	Flavonoids	Flavonols	-	1	744115	593232	747945	1.10037e+06	1.10209e+06	1.46415e+06	922241	847661	1.10605e+06	-	-
mws0866	259.022	96.9702	260.03	C6H13O9P	[M-H]-	D-Glucose 6-phosphate*	Others	Saccharides	56-73-5	1	3.339e+06	3.01166e+06	3.11882e+06	4.01391e+06	4.10948e+06	4.4049e+06	3.67645e+06	3.56057e+06	3.76186e+06	C00092	ko00500,ko00524,ko00562,ko00998,ko01100,ko01110
mws1587	132.102	86	131.095	C6H13NO2	[M+H]+	L-Norleucine*	Amino acids and derivatives	Amino acids and derivatives	327-57-1	1	6.13022e+06	6.31843e+06	5.84418e+06	5.29717e+06	5.5212e+06	5.5578e+06	5.7137e+06	5.91981e+06	5.70099e+06	C01933	-
pme0274	132.102	69	131.095	C6H13NO2	[M+H]+	6-Aminocaproic acid	Organic acids	Organic acids	60-32-2	3	2.43688e+06	2.13866e+06	2.21086e+06	2.09615e+06	1.76688e+06	1.74469e+06	2.26651e+06	1.95277e+06	1.97777e+06	C02378	ko01100
mws5041	189.123	86.1038	188.116	C8H16N2O3	[M+H]+	L-Glycyl-L-isoleucine	Amino acids and derivatives	Amino acids and derivatives	19461-38-2	3	21173.5	34261.3	28508.8	53787	41779.3	40264.9	37480.2	38020.3	34386.8	-	-
Lmbp000728	121.065	77.0388	120.058	C8H8O	[M+H]+	(S)-2-Phenyloxirane	Phenolic acids	Phenolic acids	20780-54-5	3	157237	159958	199431	446920	469298	517349	302078	314628	358390	C20782	ko01100
pmp001106	595.166	577.156	594.159	C27H30O15	[M+H]+	Vitexin-2''-O-glucoside	Flavonoids	Flavones	61360-94-9	2	154257	168846	161064	182800	172659	207500	168529	170752	184282	C04024	ko00944
pmf0400	339.334	183.2	340.334	C22H44O2	[M-H]-	Docosanoic acid (Behenic acid)	Lipids	Free fatty acids	112-85-6	3	2.29364e+06	2.59018e+06	2.98747e+06	2.78138e+06	2.97232e+06	2.60125e+06	2.53751e+06	2.78125e+06	2.79436e+06	C08281	ko00073,ko01040
pmn001690	327.145	165.093	328.152	C16H24O7	[M-H]-	3-Hydroxy-4-isopropylbenzylalcohol-3-O-glucoside	Phenolic acids	Phenolic acids	-	3	40616.9	30156.3	26052	55649.5	61917.9	59957.6	48133.2	46037.1	43004.8	-	-
Lmgp004731	433.113	271.06	432.106	C21H20O10	[M+H]+	Genistein-7-O-galactoside	Flavonoids	Isoflavones	-	1	829673	930580	887167	1.97421e+06	1.72378e+06	1.80647e+06	1.40194e+06	1.32718e+06	1.34682e+06	-	-
pme1184	268.104	152	267.097	C10H13N5O4	[M+H]+	2'-Deoxyguanosine	Nucleotides and derivatives	Nucleotides and derivatives	961-07-9	3	5855.58	3470.65	4660.19	8738.55	9309.79	6966.29	7297.06	6390.22	5813.24	C00330	ko00230,ko01100,ko02010
mws0219	132.03	88	133.037	C4H7NO4	[M-H]-	L-Aspartic Acid	Amino acids and derivatives	Amino acids and derivatives	56-84-8	1	1.54241e+07	1.41169e+07	1.09861e+07	9.76056e+06	1.17585e+07	1.44353e+07	1.25923e+07	1.29377e+07	1.27107e+07	C00049	ko00220,ko00250,ko00260,ko00261,ko00270,ko00300,ko00340,ko00410,ko00460,ko00710,ko00760,ko00770,ko00970,ko01100,ko01110,ko01200,ko01210,ko01230,ko01240,ko02010
Lmmn001643	163.04	119.046	164.047	C9H8O3	[M-H]-	2-Hydroxycinnamic acid*	Phenolic acids	Phenolic acids	583-17-5	2	129189	167597	150234	1.81747e+06	1.88465e+06	2.03968e+06	973332	1.02612e+06	1.09496e+06	C01772	ko00360,ko00940,ko01100,ko01110
Lmbn002648	163.04	119.05	164.047	C9H8O3	[M-H]-	α-Hydroxycinnamic Acid*	Phenolic acids	Phenolic acids	5801-57-0	2	129189	167597	150234	1.81747e+06	1.88465e+06	2.03968e+06	973332	1.02612e+06	1.09496e+06	C02763	ko00360,ko01100
MWSmce248	163.045	119.054	164.047	C9H8O3	[M-H]-	3-Hydroxycinnamic Acid*	Phenolic acids	Phenolic acids	14755-02-3	2	129189	167597	150234	1.81747e+06	1.88465e+06	2.03968e+06	973332	1.02612e+06	1.09496e+06	C12621	ko00360,ko01100
pmb0856	480.308	339.289	479.301	C23H46NO7P	[M+H]+	LysoPE 18:1(2n isomer)	Lipids	LPE	-	3	337169	361508	317095	621574	609546	686583	479372	485527	501839	-	-
pme1109	152.057	135	151.049	C5H5N5O	[M+H]+	Guanine	Nucleotides and derivatives	Nucleotides and derivatives	73-40-5	3	14307	19475.2	19612.7	42512.9	46174.2	41886.9	28410	32824.7	30749.8	C00242	ko00230,ko01100
Lmsn000381	341.109	89.0244	342.116	C12H22O11	[M-H]-	D-Maltose*	Others	Saccharides	69-79-4	1	1.98979e+06	1.6936e+06	1.92746e+06	1.68483e+06	1.80279e+06	1.64354e+06	1.83731e+06	1.74819e+06	1.7855e+06	C01971	-
MWSmce199	149.049	59.0162	150.053	C5H10O5	[M-H]-	L-Xylose*	Others	Saccharides	609-06-3	3	141573	169824	177849	225599	202713	212436	183586	186268	195142	C01510	-
pmp001281	522.355	184.073	521.348	C26H52NO7P	[M+H]+	LysoPC 18:1	Lipids	LPC	-	2	2.02231e+06	2.10202e+06	2.01461e+06	3.11192e+06	3.61004e+06	3.65776e+06	2.56711e+06	2.85603e+06	2.83618e+06	-	-
Hmpn002991	375.181	135.04	376.189	C21H28O6	[M-H]-	1,7-Bis(4-hydroxy-3-methoxyphenyl)heptane-3,5-diol	Others	Others	-	1	9	9	9	47654.4	56291	41938.8	23831.7	28150	20973.9	-	-
Zmzn003953	309.205	227.203	310.214	C18H30O4	[M-H]-	13(s)-hydroperoxy-(9z,11e,15z)-octadecatrienoic acid	Lipids	Free fatty acids	67597-26-6	3	211927	233625	228571	216323	232300	201900	214125	232962	215235	C04785	ko00592,ko01100,ko01110
HX1366	147.044	91.0547	146.037	C9H6O2	[M+H]+	coumarin(ISO1)	Lignans and Coumarins	Coumarins	-	1	306277	216038	238914	237492	355700	362161	271884	285869	300538	-	-
Lmhp009590	508.34	184.073	507.332	C25H50NO7P	[M+H]+	LysoPC 17:1	Lipids	LPC	-	1	49776.8	51499	44966.8	62260.8	65061.9	65496	56018.8	58280.4	55231.4	-	-
Lmbn007891	313.238	183.14	314.246	C18H34O4	[M-H]-	Hydroxy ricinoleic acid	Lipids	Free fatty acids	-	1	10715.6	10227.9	9976.85	26172.7	27038.5	29942.6	18444.1	18633.2	19959.7	-	-
pmn001689	311.223	223.172	312.23	C18H32O4	[M-H]-	9-Hydroxy-12-oxo-15(Z)-octadecenoic acid	Lipids	Free fatty acids	-	3	9	9	9	14814	16840.2	18607.5	7411.51	8424.62	9308.27	C21924	ko00592,ko01110
Lmbn004685	311.223	223.171	312.23	C18H32O4	[M-H]-	5S,8R-DiHODE; (5S,8R,9Z,12Z)-5,8-Dihydroxyoctadeca-9,12-dienoate	Lipids	Free fatty acids	-	3	9	9	9	14814	16840.2	18607.5	7411.51	8424.62	9308.27	C20186	ko00591
Smcp001137	188.07	118.06	187.063	C11H9NO2	[M+H]+	naphthisoxazol A	Alkaloids	Alkaloids	-	1	2.67184e+07	2.66384e+07	2.66592e+07	2.99496e+07	3.16567e+07	3.04196e+07	2.8334e+07	2.91476e+07	2.85394e+07	-	-
Hmgp002327	188.071	118.06	187.063	C11H9O2N	[M+H]+	3-amino-2-naphthoic acid	Alkaloids	Alkaloids	-	1	2.67184e+07	2.66384e+07	2.66592e+07	2.99496e+07	3.16567e+07	3.04196e+07	2.8334e+07	2.91476e+07	2.85394e+07	-	-
Zmsp005190	245.115	121.065	244.11	C15H16O3	[M+H]+	Batatasin Ⅲ	Phenolic acids	Phenolic acids	56684-87-8	1	9	9	9	14927.4	38818.8	8510.94	7468.2	19413.9	4259.97	-	-
Zmsp105190	245.115	121.065	244.11	C15H16O3	[M+H]+	Batatasin Ⅳ	Phenolic acids	Phenolic acids	60347-67-3	1	9	9	9	14927.4	38818.8	8510.94	7468.2	19413.9	4259.97	C10247	-
pmp001123	271.096	239.071	270.089	C16H14O4	[M+H]+	2,5-Dihydroxy-4,9-dimethoxylphenanthrene	Quinones	PhenAnthraquinones	-	3	9	9	9	20074.1	4804.86	10307.2	10041.5	2406.93	5158.08	-	-
MWSslk097	195.065	163.04	194.058	C10H10O4	[M+H]+	Dimethyl phthalate	Phenolic acids	Phenolic acids	131-11-3	3	96784.9	123326	97183.3	91058.4	88635.7	94392.6	93921.7	105981	95787.9	C11233	-
pmb0863	492.308	184.073	491.301	C24H46NO7P	[M+H]+	LysoPC 16:2(2n isomer)	Lipids	LPC	-	3	14476.1	14300.5	12007.1	15589.3	17770.4	15397.2	15032.7	16035.4	13702.2	-	-
pmp001251	520.34	184.073	519.332	C26H50NO7P	[M+H]+	LysoPC 18:2(2n isomer)	Lipids	LPC	-	1	397271	415731	336988	530633	549327	637726	463952	482529	487357	-	-
MWSmce266	257.089	241.058	258.089	C15H14O4	[M-H]-	Isorhapontigenin	Others	Stilbene	32507-66-7	3	9	586.082	9	18820.6	52450.4	17297.1	9414.81	26518.2	8653.03	-	-
pme0534	195.051	75.0095	196.058	C6H12O7	[M-H]-	Gluconic acid	Others	Saccharides	526-95-4	1	203705	203098	191972	260489	269294	299549	232097	236196	245760	C00257	ko00030,ko01100,ko01110,ko01200
MWS0811	130.086	84.0818	129.079	C6H11NO2	[M+H]+	L-Pipecolic Acid	Organic acids	Organic acids	3105-95-1	2	2.90293e+07	2.67617e+07	2.7254e+07	3.09709e+07	3.11021e+07	2.74507e+07	3.00001e+07	2.89319e+07	2.73523e+07	C00408	ko00310,ko00960,ko01100,ko01110
mws0227	132.102	86.2	131.095	C6H13NO2	[M+H]+	L-Leucine*	Amino acids and derivatives	Amino acids and derivatives	61-90-5	1	6.29558e+06	6.08624e+06	6.20911e+06	5534046	5.49203e+06	5.34632e+06	5.91481e+06	5.78913e+06	5.77771e+06	C00123	ko00280,ko00290,ko00966,ko00970,ko01100,ko01110,ko01210,ko01230,ko02010
MWS2442	259.022	96.9688	260.03	C6H13O9P	[M-H]-	D-Fructose 6-Phosphate*	Others	Saccharides	643-13-0	1	2.02255e+06	2.06055e+06	1.71518e+06	2.44652e+06	2.52266e+06	2.84417e+06	2.23454e+06	2.29161e+06	2.27967e+06	C00085	ko00052,ko00500,ko00710,ko01100,ko01110,ko01200
Rfmb087	311.223	293.213	312.23	C18H32O4	[M-H]-	9-Hydroxy-13-oxo-10-octadecenoic Acid	Lipids	Free fatty acids	-	3	13735.3	14877	16582.9	60335.6	92207.8	55983.6	37035.5	53542.4	36283.3	-	-
Zmjn004133	311.223	293.214	312.23	C18H32O4	[M-H]-	9S-Hydroperoxy-10E,12Z-octadecadienoic acid	Lipids	Free fatty acids	5502-91-0	3	13735.3	14877	16582.9	60335.6	92207.8	55983.6	37035.5	53542.4	36283.3	C14827	ko00591,ko01100
MWStz038	625.256	325.113	624.247	C36H36N2O8	[M+H]+	Grossamide	Alkaloids	Phenolamine	80510-06-1	1	671.055	1516.06	675.387	2021.6	4543.59	3709.79	1346.33	3029.83	2192.59	-	-
pme2074	322.401	129.7	323.21	C18H29NO4	[M-H]-	Jasmonoyl-L-Isoleucine	Amino acids and derivatives	Amino acids and derivatives	120330-93-0	3	1117.8	1941.42	618.372	35509.9	31259.8	32241.3	18313.8	16600.6	16429.8	C18699	ko04075
pmb0865	518.324	184.073	517.317	C26H48NO7P	[M+H]+	LysoPC 18:3(2n isomer)	Lipids	LPC	-	1	612075	694951	599170	1.18876e+06	1.19127e+06	1.36049e+06	900418	943113	979832	-	-
MWSHY0018	403.139	373.1	402.132	C21H22O8	[M+H]+	Nobiletin (5,6,7,8,3',4'-Hexamethoxyflavone)	Flavonoids	Flavones	478-01-3	3	13430	5490.15	20412.7	6794.37	4979.81	12017.6	10112.2	5234.98	16215.2	C10112	-
pme1611	433.114	313	434.121	C21H22O10	[M-H]-	Isohemiphloin	Flavonoids	Flavanones	3682-02-8	3	365107	368651	345476	385285	389536	398203	375196	379094	371840	-	-
pmb2319	482.324	184.073	481.317	C23H48NO7P	[M+H]+	LysoPC 15:0	Lipids	LPC	108273-89-8	3	159870	194926	139241	280987	243611	277015	220428	219268	208128	-	-
Lhhp120812	279.158	149.023	278.152	C16H22O4	[M+H]+	Methylillicinone F	Lignans and Coumarins	Coumarins	-	1	866016	1.0625e+06	1.07765e+06	918085	1.09097e+06	1.07607e+06	892051	1.07674e+06	1.07686e+06	-	-
Xmsn002700	465.125	303.051	466.111	C21H22O12	[M-H]-	Taxifolin-3'-O-glucoside	Flavonoids	Flavanonols	31106-05-5	3	18022.8	10089.9	16521.2	29773.3	31684.2	35298.5	23898	20887.1	25909.9	-	-
Zjbn102543	475.181	179.071	476.183	C28H28O7	[M-H]-	Bletilols B	Others	Others	-	1	64272.5	57299.7	62278.5	229877	200816	216662	147075	129058	139470	-	-
pmb2643	225.186	207	226.193	C14H26O2	[M-H]-	Myristoleic acid	Lipids	Free fatty acids	544-64-9	3	2336.75	3886.64	2527.98	3703.77	2580.87	1644.21	3020.26	3233.76	2086.1	C08322	-
pmb2228	538.387	184.073	537.379	C27H56NO7P	[M+H]+	LysoPC 19:0	Lipids	LPC	108273-88-7	3	9	9	9	7983.36	7698.4	12003.7	3996.18	3853.7	6006.33	-	-
pme0519	341.109	119.035	342.116	C12H22O11	[M-H]-	D-Sucrose*	Others	Saccharides	57-50-1	1	3.24688e+06	2.81172e+06	3.62359e+06	2.8692e+06	2.7582e+06	2.6916e+06	3.05804e+06	2.78496e+06	3.1576e+06	C00089	ko00052,ko00500,ko01100,ko01110,ko02010
pme1002	138.091	103	137.084	C8H11NO	[M+H]+	L-Tyramine	Alkaloids	Alkaloids	51-67-2	3	90597.7	73144.1	93956.6	374132	373311	394937	232365	223227	244447	C00483	ko00350,ko00950,ko01100,ko01110,ko01240
Hmjp003854	311.128	107.04	310.12	C19H18O4	[M+H]+	Dihydrodidemethoxy curcumin	Phenolic acids	Phenolic acids	-	1	9	9	9	52390.5	118683	74031	26199.7	59346.2	37020	-	-
mws0749	137.024	93	138.032	C7H6O3	[M-H]-	4-Hydroxybenzoic acid	Phenolic acids	Phenolic acids	99-96-7	1	182078	256359	222438	196088	219062	197200	189083	237711	209819	C00156	ko00130,ko00790,ko01100,ko01110,ko01240
Hmqp006235	516.304	184.073	515.297	C26H46NO7P	[M+H]+	LysoPC 18:4	Lipids	LPC	-	3	1488.09	1627.31	1899.07	9	5675.28	3523.18	748.547	3651.29	2711.12	-	-
mws1164	179.056	59.0139	180.063	C6H12O6	[M-H]-	D-Fructose*	Others	Saccharides	57-48-7	1	5.75369e+06	5.43719e+06	5.67518e+06	8.93996e+06	8.36349e+06	8.03464e+06	7.34683e+06	6.90034e+06	6.85491e+06	C05003	-
MWSmce576	179.056	59.0141	180.063	C6H12O6	[M-H]-	L-Glucose*	Others	Saccharides	921-60-8	1	5.75369e+06	5.43719e+06	5.67518e+06	8.93996e+06	8.36349e+06	8.03464e+06	7.34683e+06	6.90034e+06	6.85491e+06	-	-
Lmhp009464	466.293	325.274	465.286	C22H44NO7P	[M+H]+	LysoPE 17:1(2n isomer)	Lipids	LPE	-	1	18960.7	19978.4	23239.7	34227.9	36807	35756.6	26594.3	28392.7	29498.1	-	-
Lskp211278	245.113	84.0447	244.106	C10H16N2O5	[M+H]+	Oxypinnatanine A	Alkaloids	Alkaloids	-	3	69027.4	62864.8	71360.1	66712.1	70246.9	70448	67869.7	66555.8	70904.1	-	-
mws0344	165.041	75.0091	166.048	C5H10O6	[M-H]-	D-Xylonic acid	Others	Saccharides	526-91-0	2	926382	930145	933735	1.06777e+06	859609	980477	997074	894877	957106	C00502	ko00040,ko01100
Hmlp000935	154.087	137.06	153.078	C8H11NO2	[M+H]+	Vanillylamine	Alkaloids	Phenolamine	1196-92-5	3	844291	913489	811514	1.77002e+06	1.80609e+06	1.83249e+06	1.30716e+06	1.35979e+06	1.322e+06	C16666	ko00998,ko01100,ko01110
Hmpn003163	343.155	179.07	344.163	C20H24O5	[M-H]-	5-Hydroxy-1-(4-hydroxy-3-methoxyphenyl)-7-(4-hydroxyphenyl)heptan-3-one	Others	Ketone compounds	-	1	9	9	9	21761.3	90778.3	28596.1	10885.2	45393.6	14302.5	-	-
Zmcp102202	205.086	149.023	204.079	C12H12O3	[M+H]+	Senkyunolide C	Phenolic acids	Phenolic acids	-	1	242468	273683	356280	368925	379543	300137	305697	326613	328209	-	-
pme0033	137.046	119	136.038	C5H4N4O	[M+H]+	Hypoxanthine	Nucleotides and derivatives	Nucleotides and derivatives	68-94-0	3	45590.4	50893.1	60571.1	123239	120303	145652	84414.8	85597.9	103112	C00262	ko00230,ko01100
pme3017	104.071	58	103.063	C4H9NO2	[M+H]+	2-Aminoisobutyric acid	Organic acids	Organic acids	62-57-7	3	4.05413e+06	4.15666e+06	4.4168e+06	4.48796e+06	4.29299e+06	4.03106e+06	4.27105e+06	4.22483e+06	4.22393e+06	C03665	-
mws0748	353.088	191.055	354.095	C16H18O9	[M-H]-	1-Caffeoylquinic acid	Phenolic acids	Phenolic acids	1241-87-8	3	20362	12179.8	22824.3	15582.5	23238.6	22126	17972.3	17709.2	22475.2	-	-
Ymjm000151	353.088	191.058	354.095	C16H18O9	[M-H]-	5-O-Caffeoylquinic acid	Phenolic acids	Phenolic acids	-	3	20362	12179.8	22824.3	15582.5	23238.6	22126	17972.3	17709.2	22475.2	-	-
Hmqn000843	301.093	123.008	302.1	C13H18O8	[M-H]-	Tachioside	Phenolic acids	Phenolic acids	109194-60-7	2	2.3001e+06	2.0132e+06	2.07616e+06	2.90284e+06	3.0789e+06	2.99149e+06	2.60147e+06	2.54605e+06	2.53382e+06	-	-
MWSHY0063	433.113	271.06	432.106	C21H20O10	[M+H]+	Sophoricoside	Flavonoids	Isoflavones	152-95-4	1	991043	919112	1.02835e+06	1.55291e+06	1.91824e+06	1.9574e+06	1.27198e+06	1.41867e+06	1.49288e+06	-	-
Lmhp001670	231.16	72.082	230.163	C11H22N2O3	[M+H]+	L-Valyl-L-Leucine	Amino acids and derivatives	Amino acids and derivatives	3989-97-7	1	38413.2	33562.3	30446.3	108706	104735	89098.3	73559.4	69148.6	59772.3	-	-
Zmwp005562	284.126	147.042	283.121	C17H17NO3	[M+H]+	cis-N-p-Coumaroyltyramine	Alkaloids	Phenolamine	-	3	9	9	9	26183.6	31482.9	18728.2	13096.3	15746	9368.6	-	-
Hmqp002567	284.127	147.04	283.12	C17H17NO3	[M+H]+	4-Hydroxycinnamic acid p-hydroxyphenethylamine	Phenolic acids	Phenolic acids	-	3	9	9	9	26183.6	31482.9	18728.2	13096.3	15746	9368.6	-	-
Lmbn002072	159.066	97.0659	160.074	C7H12O4	[M-H]-	2-Propylsuccinic acid*	Organic acids	Organic acids	618-57-5	3	56387.3	65161.9	70885.9	55142.7	41448.5	48879.2	55765	53305.2	59882.5	C16657	-
mws0582	322.107	130	321.099	C11H19N3O6S	[M+H]+	S-(Methyl)glutathione	Amino acids and derivatives	Amino acids and derivatives	2922-56-7	3	4.4887e+06	4.5282e+06	3.97335e+06	3.16958e+06	4.34411e+06	2.36488e+06	3.82914e+06	4.43616e+06	3.16911e+06	C11347	-
zjsp010402	297.149	133.064	296.141	C19H20O3	[M+H]+	1,7-bis(4-hydroxyphenyl)-5-hepten-3-one	Others	Others	-	1	9	9	9	12274.3	100124	18826.1	6141.67	50066.3	9417.53	-	-
MWSmce364	197.08	151.074	196.074	C10H12O4	[M+H]+	Xanthoxylin	Phenolic acids	Phenolic acids	90-24-4	3	10594.4	5301.99	5122.54	7825.36	4166.97	8809.22	9209.87	4734.48	6965.88	C10726	-
pmn001421	337.093	191.05	338.1	C16H18O8	[M-H]-	3-O-p-Coumaroylquinic acid	Phenolic acids	Phenolic acids	87099-71-6	1	406165	390419	393874	209208	165406	206040	307687	277912	299957	-	-
pmb3074	337.093	191.05	338.1	C16H18O8	[M-H]-	5-O-p-Coumaroylquinic acid	Phenolic acids	Phenolic acids	1899-30-5	3	406165	390419	393874	209208	165406	206040	307687	277912	299957	C12208	ko00940,ko00941,ko00945,ko01110
mws0126	524.371	184.073	523.364	C26H54NO7P	[M+H]+	LysoPC 18:0	Lipids	LPC	19420-57-6	2	31046.6	27987	27311.1	67336.7	78209.2	77298	49191.6	53098.1	52304.6	-	-
pmb0874	478.293	337.274	477.286	C23H44NO7P	[M+H]+	LysoPE 18:2(2n isomer)	Lipids	LPE	-	2	15823	18745.1	16882.7	28362.5	25592.1	37388.7	22092.8	22168.6	27135.7	-	-
HJAP064	565.118	317.076	564.088	C25H24O15	[M+H]+	Isorhamnetin-3-O-(6''-malonyl)glucoside	Flavonoids	Flavonols	-	2	32112.6	37331	29507	79810.8	92869.8	94065	55961.7	65100.4	61786	-	-
Lmbn004240	329.233	199.135	330.241	C18H34O5	[M-H]-	9,10-Dihydroxy-12,13-epoxyoctadecanoic acid	Lipids	Free fatty acids	-	3	4421.52	4917.27	4420.48	25825.8	22334	25052.8	15123.7	13625.7	14736.7	C14837	ko00591
MWSHY0189	433.113	271.066	432.106	C21H20O10	[M+H]+	Apigenin-7-O-glucoside(Cosmosiin)	Flavonoids	Flavones	578-74-5	3	823968	1.03461e+06	860356	1.9703e+06	1.80956e+06	2.00874e+06	1.39713e+06	1.42209e+06	1.43455e+06	C04608	ko00944
Li512113	451.088	391.037	452.096	C20H20O12	[M-H]-	Maleoyl-caffeoylquinic acid	Phenolic acids	Phenolic acids	-	3	60789.6	77605.6	78832	70711.9	81975.9	68960	65750.7	79790.8	73896	-	-
pmc0274	167.1	121.1	166.031	C6H6N4S	[M+H]+	6-Methylmercaptopurine	Nucleotides and derivatives	Nucleotides and derivatives	50-66-8	3	3.29046e+07	3.33082e+07	3.12606e+07	2.6859e+07	2.71969e+07	2.83355e+07	2.98818e+07	3.02525e+07	2.97981e+07	C16614	-
mws0256	118.086	72.1	117.079	C5H11NO2	[M+H]+	L-Valine	Amino acids and derivatives	Amino acids and derivatives	72-18-4	1	8.20095e+06	9.60105e+06	8.14614e+06	9.14998e+06	8.61691e+06	8.01484e+06	8.67547e+06	9.10898e+06	8.08049e+06	C00183	ko00280,ko00290,ko00311,ko00460,ko00770,ko00966,ko00970,ko01100,ko01110,ko01210,ko01230,ko01240,ko02010
mws1050	148.06	88	147.053	C5H9NO4	[M+H]+	O-Acetylserine	Amino acids and derivatives	Amino acids and derivatives	5147-00-2	3	156647	105014	112591	190608	192536	176861	173627	148775	144726	C00979	ko00270,ko00908,ko00920,ko01100,ko01110,ko01200,ko01230,ko04122
mws0836	577.135	425.1	578.142	C30H26O12	[M-H]-	Procyanidin B1	Tannins	Proanthocyanidins	20315-25-7	2	63068	68969.8	88413.2	243457	261295	307998	153263	165132	198206	-	-
MWSslk076	140.034	105.02	139.027	C6H5NO3	[M+H]+	Nicotinic acid N-oxide	Alkaloids	Pyridine alkaloids	2398-81-4	3	20462.3	12701.8	24752.1	14789.6	15035	8320.16	17626	13868.4	16536.1	-	-
MWSmce548	118.088	58.0709	117.079	C5H11NO2	[M+H]+	Betaine	Alkaloids	Alkaloids	107-43-7	2	976764	897368	977774	1.57157e+06	1.17991e+06	1.0174e+06	1.27417e+06	1.03864e+06	997589	C00719	ko00260,ko01100,ko02010
pmb0876	454.293	313.274	453.286	C21H44NO7P	[M+H]+	LysoPE 16:0	Lipids	LPE	53862-35-4	1	2.13365e+06	2.08746e+06	1.89278e+06	3.62336e+06	3.54875e+06	4.16512e+06	2.87851e+06	2.8181e+06	3.02895e+06	-	-
Zmzn000079	199.002	78.9585	200.009	C4H9O7P	[M-H]-	D-Erythrose-4-phosphate	Others	Saccharides	585-18-2	3	20083.5	22625	17687.9	30695.1	31364	20369.4	25389.3	26994.5	19028.7	C00279	ko00030,ko00400,ko00710,ko00750,ko00998,ko01100,ko01110,ko01200,ko01230,ko01240
pme1654	209.119	59.0151	210.126	C12H18O3	[M-H]-	Jasmonic acid	Organic acids	Organic acids	77026-92-7	3	19235.5	17350.4	18987.6	140704	145649	164813	79969.6	81499.7	91900.5	C08491	ko00592,ko01100,ko01110,ko04075
Zmhn001926	299.077	137.025	300.084	C13H16O8	[M-H]-	1-O-Salicyloyl-β-D-glucose	Phenolic acids	Phenolic acids	60517-74-0	1	2.90757e+06	2.68175e+06	2.62957e+06	1.87617e+06	1.76391e+06	2.00748e+06	2.39187e+06	2.22283e+06	2.31852e+06	-	-
pmb0881	478.293	337.274	477.286	C23H44NO7P	[M+H]+	LysoPE 18:2	Lipids	LPE	-	2	20545.1	21119.8	17122.9	39647.3	34184.6	39966.1	30096.2	27652.2	28544.5	-	-
MWS5231	243.161	181.158	244.167	C13H24O4	[M-H]-	Tridecanedioic acid	Lipids	Free fatty acids	505-52-2	3	35729.9	38477.4	36816.5	33870.8	35418.6	43521.1	34800.4	36948	40168.8	-	-
Lskp211409	497.309	335.259	496.304	C27H44O8	[M+H]+	20,26-dihydroxyecdysone	Steroids	Steroid	-	3	15435	15644.2	14920.5	34782.3	23829	24581.1	25108.6	19736.6	19750.8	-	-
Lmlp005572	433.113	271.065	432.106	C21H20O10	[M+H]+	Galangin-7-O-glucoside	Flavonoids	Flavones	-	3	1.03482e+06	985264	906024	1.52433e+06	1.93117e+06	1.87865e+06	1.27958e+06	1.45822e+06	1.39234e+06	-	-
pmf0392	317.102	167.038	316.095	C17H16O6	[M+H]+	Persicogenin (5,3'-dihydroxy-7,4'-dimethoxyflavanone)	Flavonoids	Flavanones	28590-40-1	3	9	9	9	2250.59	7804.21	3743.67	1129.8	3906.6	1876.33	-	-
pmb0818	206.1	147.5	205.074	C11H11NO3	[M+H]+	Methoxyindoleacetic acid	Alkaloids	Plumerane	3471-31-6	3	1.45209e+06	1.4104e+06	1.37654e+06	1.63871e+06	1.56007e+06	1.70479e+06	1.5454e+06	1.48524e+06	1.54066e+06	C05660	ko00380
pma3101	256.08	124.1	256.082	C11H14NO6+	[M]+	Nicotinate D-ribonucleoside	Others	Vitamin	17720-18-2	3	1.23515e+06	1.1281e+06	1.10664e+06	1.412e+06	1.23376e+06	1.24142e+06	1.32358e+06	1.18093e+06	1.17403e+06	C05841	ko00760,ko01100
Lmqp006559	330.337	312.326	329.327	C20H43NO2	[M+H]+	2-Amino-1,3-eicosanediol	Others	Saccharides	-	1	2.08366e+06	2.28e+06	2.11406e+06	2.24066e+06	2.09273e+06	2.39753e+06	2.16216e+06	2.18636e+06	2.25579e+06	-	-
pme3967	312.13	180	311.123	C12H17N5O5	[M+H]+	2-(Dimethylamino)guanosine	Nucleotides and derivatives	Nucleotides and derivatives	2140-67-2	3	23585.9	23590.9	19963.9	11379.8	11445.2	11933.5	17482.9	17518.1	15948.7	-	-
Lmhp008763	452.277	311.258	451.27	C21H42NO7P	[M+H]+	LysoPE 16:1(2n isomer)	Lipids	LPE	-	1	102297	99452.6	87145.3	181409	188504	182306	141853	143979	134726	-	-
MWSmce466	135.046	92.0293	136.052	C8H8O2	[M-H]-	4-Hydroxyacetophenone	Phenolic acids	Phenolic acids	99-93-4	3	26807.8	15221.1	18553.9	23296.2	17557.9	25440.6	25052	16389.5	21997.2	C10700	ko01100
Lsjp211240	123.052	80.0504	122.048	C6H6N2O	[M+H]+	Nicotinamide	Others	Vitamin	98-92-0	1	795755	780038	725368	722234	727136	767059	758995	753587	746214	C00153	ko00760,ko01100,ko01240
mws0254	156.077	110	155.07	C6H9N3O2	[M+H]+	L-Histidine	Amino acids and derivatives	Amino acids and derivatives	71-00-1	1	9.0872e+06	9.03389e+06	9.51135e+06	1.08701e+07	9.89207e+06	1.06578e+07	9.97865e+06	9.46298e+06	1.00846e+07	C00135	ko00340,ko00410,ko00970,ko01100,ko01110,ko01230,ko02010
Wmkp002590	595.186	127.039	594.159	C27H30O15	[M+H]+	5,7-Dihydroxy-4-methoxyflavone-3-O-xylose-(1-6)-glucose	Flavonoids	Flavones	-	3	100225	84874.4	101026	342095	341463	342940	221160	213169	221983	-	-
mws0255	112.05	95	111.043	C4H5N3O	[M+H]+	Cytosine	Nucleotides and derivatives	Nucleotides and derivatives	71-30-7	3	75013.9	99329.3	87143.5	105422	116382	128605	90218.1	107855	107874	C00380	ko00240,ko01100
pmp001269	286.31	268.301	285.303	C18H39NO	[M+H]+	Hexadecyl ethanolamine	Alkaloids	Alkaloids	-	2	81116.3	84615.9	89574.3	81945.6	78463.8	92728.5	81530.9	81539.9	91151.4	-	-
pmb0069	122	105	121.053	C7H7NO	[M+H]+	Benzamide	Phenolic acids	Phenolic acids	55-21-0	3	23167.1	20300.5	28501.7	34287.3	12643.3	29251.3	28727.2	16471.9	28876.5	C09815	-
MWSmce210	182.999	67.0214	184.001	C7H4O6	[M-H]-	Chelidonic acid	Organic acids	Organic acids	99-32-1	3	21394.6	44336.1	38518.5	44279.2	22922.9	37906.7	32836.9	33629.5	38212.6	C08476	-
Hmtn001302	299.078	137.024	300.085	C13H16O8	[M-H]-	Glucosyloxybenzoic acid	Phenolic acids	Phenolic acids	-	1	2.88939e+06	3.04062e+06	2.9153e+06	1.95679e+06	1.92456e+06	1.89469e+06	2.42309e+06	2.48259e+06	2.405e+06	-	-
mws0376	115.004	71	116.011	C4H4O4	[M-H]-	Fumaric acid*	Organic acids	Organic acids	110-17-8	3	513889	564729	508315	503972	606135	696778	508930	585432	602547	C00122	ko00020,ko00190,ko00220,ko00250,ko00350,ko00360,ko00620,ko00650,ko00760,ko01100,ko01110,ko01200
pme0271	115.004	71	116.011	C4H4O4	[M-H]-	Maleic acid*	Organic acids	Organic acids	110-16-7	3	513889	564729	508315	503972	606135	696778	508930	585432	602547	C01384	ko00350,ko00650,ko00760,ko01100
Lmhn005171	427.197	187.113	428.205	C21H32O9	[M-H]-	Arclyside A	Terpenoids	Terpene	-	1	28939.1	34717.8	42672.6	59127.8	44852.5	64728.4	44033.4	39785.1	53700.5	-	-
Lmbp001216	178.09	84.0808	177.082	C7H15NO2S	[M+H]+	L-Dihomomethionine	Amino acids and derivatives	Amino acids and derivatives	34022-36-1	3	26807.3	31501.7	25371.5	19781.9	30002	31430.4	23294.6	30751.9	28401	C17217	ko00966,ko01210
pma0760	565	317	564.111	C25H24O15	[M+H]+	3'-O-Methyltricetin-7-O-(6''-malonyl)glucoside	Flavonoids	Flavones	-	3	31335	26133.5	20473.6	72769.4	92144.3	81374.5	52052.2	59138.9	50924	-	-
Zmyn005252	285.244	239.238	286.251	C17H34O3	[M-H]-	3-Hydroxy-palmitic acid methyl ester	Lipids	Free fatty acids	51883-36-4	3	31653.1	34796.6	38373.7	26101.2	25510.6	21351	28877.2	30153.6	29862.3	C11849	-
Lhyp112511	581.223	329.139	582.231	C28H38O13	[M-H]-	Rumphioside B	Terpenoids	Ditepenoids	-	1	249470	267089	237933	399495	365794	373762	324483	316441	305847	-	-
Jmbn004420	359.078	161.02	360.084	C18H16O8	[M-H]-	Rosmarinic acid	Phenolic acids	Phenolic acids	537-15-5	1	2.06913e+06	2.06436e+06	1.91749e+06	3.30988e+06	2.96486e+06	3.14159e+06	2.6895e+06	2.51461e+06	2.52954e+06	C01850	ko00350,ko01100
pme2828	140	99	139.027	C6H5NO3	[M+H]+	4-Nitrophenol	Phenolic acids	Phenolic acids	100-02-7	3	2.9082e+07	2.37183e+07	2.31853e+07	3.39073e+07	3.92086e+07	4.28683e+07	3.14947e+07	3.14634e+07	3.30268e+07	C00870	-
MWSmce257	218.109	88.0433	219.111	C9H17NO5	[M-H]-	D-Pantothenic Acid	Others	Vitamin	79-83-4	1	5.59639e+06	5.67762e+06	5.50452e+06	5.2047e+06	4.93775e+06	5217762	5.40054e+06	5.30769e+06	5.36114e+06	C00864	ko00410,ko00770,ko01100,ko01110,ko01240
pme1936	114.066	86	113.059	C4H7N3O	[M+H]+	Creatinine	Organic acids	Organic acids	60-27-5	3	25506.1	20362	23615	23690.7	21669.9	22750.8	24598.4	21015.9	23182.9	C00791	ko00330,ko01100
MWS4296	223.108	120.082	222.1	C11H14N2O3	[M+H]+	Glycylphenylalanine	Amino acids and derivatives	Amino acids and derivatives	3321-03-7	3	52664.3	62211.8	50099.4	70583.8	67820.8	66111.2	61624	65016.3	58105.3	-	-
Qmzp101807	343.155	163.075	342.147	C20H22O5	[M+H]+	Avicennol	Lignans and Coumarins	Coumarins	56110-68-0	1	14448.9	16318.1	17884.2	18750.8	17032.9	17271.7	16599.9	16675.5	17577.9	-	-
pmb0786	180.087	163.06	179.079	C6H13NO5	[M+H]+	D-Glucosamine	Others	Saccharides	3416-24-8	3	345973	346858	318108	337259	353264	306237	341616	350061	312173	C00329	ko00520,ko01100
Zmcp102204	279.16	149.024	278.152	C16H22O4	[M+H]+	Senkyunolide Q	Phenolic acids	Phenolic acids	-	1	9.20569e+06	9.41694e+06	9.54438e+06	9.84994e+06	1.02226e+07	9.97157e+06	9.52782e+06	9.81977e+06	9.75798e+06	-	-
Zmdp000972	136.042	91.0537	135.035	C4H9NO2S	[M+H]+	S-Methyl-L-cysteine	Amino acids and derivatives	Amino acids and derivatives	1187-84-4	3	775149	765102	675025	607318	679751	583133	691234	722427	629079	C22040	ko02010
pma0149	341.079	207.066	340.079	C15H16O9	[M+H]+	Sinapoyl malate	Phenolic acids	Phenolic acids	92344-58-6	3	504689	484413	573201	429016	533861	489653	466852	509137	531427	C02887	ko00940
mws0027	197.046	123	198.053	C9H10O5	[M-H]-	Syringic acid	Phenolic acids	Phenolic acids	530-57-4	1	38309.3	35408.8	25651.9	76707.1	65274.7	79292.8	57508.2	50341.8	52472.3	C10833	-
pmp001273	520.34	184.073	519.332	C26H50NO7P	[M+H]+	LysoPC 18:2	Lipids	LPC	-	2	7.80515e+06	8.26886e+06	7.48223e+06	1.126e+07	1.17761e+07	1.32942e+07	9.5326e+06	1.00225e+07	1.03882e+07	-	-
pmn001419	325.093	163.04	326.1	C15H18O8	[M-H]-	1-O-p-Coumaroyl-β-D-glucose	Phenolic acids	Phenolic acids	7139-64-2	3	359761	330168	322887	183681	221130	192536	271721	275649	257711	C16827	-
pme1598	463.125	301	464.132	C22H24O11	[M-H]-	Hesperetin-5-O-glucoside	Flavonoids	Flavanones	69651-80-5	1	817429	817475	460663	1.1153e+06	794757	1.14759e+06	966364	806116	804127	-	-
mws0289	480.308	339.289	479.301	C23H46NO7P	[M+H]+	LysoPE 18:1	Lipids	LPE	89576-29-4	3	612771	578364	541011	1.04296e+06	978820	1.09796e+06	827866	778592	819485	-	-
Lhfp112926	343.153	163.075	342.147	C20H22O5	[M+H]+	Myricatomentogenin	Others	Others	-	1	15548.4	16147.1	15639.1	17094.9	15953.7	17892.1	16321.7	16050.4	16765.6	-	-
MWSHY0171	579.15	409.092	578.142	C30H26O12	[M+H]+	Procyanidin B2	Tannins	Proanthocyanidins	29106-49-8	1	240410	203240	241694	724578	699385	776356	482494	451312	509025	C17639	-
Zmyn004676	293.213	113.098	294.219	C18H30O3	[M-H]-	17-Hydroxylinolenic acid	Lipids	Free fatty acids	-	3	9480.97	9528.94	8729.11	13528.9	11451.8	12546.3	11505	10490.4	10637.7	C16346	ko00592
Lmlp012720	279.158	149.023	278.152	C16H22O4	[M+H]+	Dibutyl phthalate*	Phenolic acids	Phenolic acids	84-74-2	3	8.79181e+06	1.0738e+07	9.65931e+06	1.16563e+07	1.20587e+07	9.22204e+06	1.02241e+07	1.13983e+07	9.44067e+06	C14214	-
pme2125	503.162	179	504.169	C18H32O16	[M-H]-	Raffinose*	Others	Saccharides	512-69-6	1	957432	688234	851319	811066	818498	1.02677e+06	884249	753366	939045	C00492	ko00052,ko01100,ko02010
Smnp003048	355.1	235.06	354.095	C16H18O9	[M+H]+	8-C-glucosyl-noreugenin	Others	Chromone	-	1	23153.7	12854.9	14735.7	16466.5	14849.8	11929.7	19810.1	13852.3	13332.7	-	-
pmb0981	348.07	136	347.063	C10H14N5O7P	[M+H]+	Adenosine 5'-monophosphate	Nucleotides and derivatives	Nucleotides and derivatives	61-19-8	3	412095	355492	358239	665752	779922	631981	538924	567707	495110	C00020	ko00230,ko00908,ko01100,ko01110,ko01240
Lmln010063	205.158	189.129	206.167	C14H22O	[M-H]-	2,6-Di-tert-butylphenol*	Phenolic acids	Phenolic acids	128-39-2	1	274186	301949	258731	337790	289700	317304	305988	295824	288018	-	-
pmp000236	565.155	367.1	564.148	C26H28O14	[M+H]+	Isovitexin-8-O-xyloside	Flavonoids	Flavones	-	1	7.94698e+06	7.3581e+06	7.8947e+06	8.29996e+06	8.11278e+06	9.03648e+06	8.12347e+06	7.73544e+06	8.46559e+06	-	-
Lmgn001670	137.027	93.0346	138.032	C7H6O3	[M-H]-	Salicylic acid	Phenolic acids	Phenolic acids	69-72-7	3	9	9	9	43167.3	70007.5	65648.6	21588.2	35008.3	32828.8	C00805	ko00360,ko01100,ko01110,ko04075
Lmhp009769	466.293	325.274	465.286	C22H44NO7P	[M+H]+	LysoPE 17:1	Lipids	LPE	-	2	26848	24918.5	22180.5	42486.7	37188.3	45586.2	34667.3	31053.4	33883.3	-	-
mws0361	253.217	235.19	254.225	C16H30O2	[M-H]-	Palmitoleic Acid	Lipids	Free fatty acids	373-49-9	1	24202.9	24323	18229.7	17279.2	18512.9	25281.5	20741.1	21418	21755.6	C08362	ko00061
pmb2657	289.1	97.1	290.123	C10H18N4O6	[M-H]-	Argininosuccinic acid	Organic acids	Organic acids	2387-71-5	3	183482	174235	182465	133613	164429	171015	158548	169332	176740	C03406	ko00220,ko00250,ko01100,ko01110,ko01230
Lmhp009349	502.293	361.274	501.286	C25H44NO7P	[M+H]+	LysoPE 20:4(2n isomer)	Lipids	LPE	-	3	1372.64	9	9	1805.65	2005.41	913.88	1589.15	1007.21	461.44	-	-
Lmhp009497	502.293	361.274	501.286	C25H44NO7P	[M+H]+	LysoPE 20:4	Lipids	LPE	-	3	1372.64	9	9	1805.65	2005.41	913.88	1589.15	1007.21	461.44	-	-
pmd0146	548.371	184.073	547.364	C28H54NO7P	[M+H]+	LysoPC 20:2(2n isomer)	Lipids	LPC	-	3	24109.9	17660	17208.5	29018.4	38928.1	30248.7	26564.2	28294.1	23728.6	-	-
mws0491	122.096	105	121.089	C8H11N	[M+H]+	2-Phenylethylamine	Alkaloids	Benzylphenylethylamine alkaloids	156-28-5	3	84738.6	69903.6	83932.2	119145	102531	113286	101942	86217.1	98609.1	C05332	ko00360,ko01100
Hmln000297	179.055	59.01	180.063	C6H12O6	[M-H]-	Inositol*	Others	Saccharides	87-89-8	1	6.27754e+06	6.30927e+06	6.37262e+06	9.82663e+06	8.58548e+06	8.87929e+06	8.05208e+06	7.44738e+06	7.62595e+06	C00137	ko00052,ko00053,ko00562,ko01100,ko01110,ko02010,ko04070
MWSHY0128	343.118	313.079	342.11	C19H18O6	[M+H]+	5,7,8,4'-Tetramethoxyflavone	Flavonoids	Flavones	6601-66-7	3	2597.19	740.165	2449.92	867.232	1160.77	1875.28	1732.21	950.467	2162.6	-	-
pmb2922	565.048	323.029	566.055	C15H24N2O17P2	[M-H]-	Uridine 5'-diphospho-D-glucose	Nucleotides and derivatives	Nucleotides and derivatives	133-89-1	1	738372	858689	763359	669429	732132	686788	703900	795410	725074	C00029	ko00040,ko00052,ko00053,ko00240,ko00500,ko00520,ko00524,ko00561,ko00908,ko01100,ko01110,ko01240
Lhgp102203	329.173	137.06	328.168	C20H24O4	[M+H]+	(4E)-1,5-Bis(4-hydroxyphenyl)-1-methoxy-2-(methoxymethyl)-4-pentene	Others	Others	-	1	9	9	9	9	8309.38	10728.6	9	4159.19	5368.82	-	-
Lhmp122226	241.071	137.023	240.063	C11H12O6	[M+H]+	eucomic acid	Others	Others	-	3	154028	151739	149094	130983	124809	165232	142505	138274	157163	-	-
pme1210	150.058	61	149.051	C5H11NO2S	[M+H]+	L-Methionine	Amino acids and derivatives	Amino acids and derivatives	63-68-3	1	1.06839e+07	9.14024e+06	7.92261e+06	7.36099e+06	9.23377e+06	7.37366e+06	9.02242e+06	9.18701e+06	7.64813e+06	C00073	ko00270,ko00966,ko00970,ko01100,ko01110,ko01210,ko01230,ko01240
pme2268	138.055	94.0651	137.048	C7H7NO2	[M+H]+	Trigonelline	Alkaloids	Pyridine alkaloids	535-83-1	3	2.85455e+07	2.55864e+07	2.91176e+07	3.42887e+07	3.11382e+07	2.73162e+07	3.14171e+07	2.83623e+07	2.82169e+07	C01004	ko00760
Lmpp003268	757.219	287.055	756.211	C33H40O20	[M+H]+	Kaempferol-3-O-rutinoside-7-O-glucoside	Flavonoids	Flavonols	-	3	10640.9	12574.9	7753.21	15585.8	16559.6	8774.1	13113.4	14567.2	8263.65	-	-
Xmyp004945	757.216	287.055	756.211	C33H40O20	[M+H]+	Kaempferol-3-O-(6''-Rhamnosyl-2''-Glucosyl)Glucoside (Camelliaside A)	Flavonoids	Flavonols	135095-52-2	3	10640.9	12574.9	7753.21	15585.8	16559.6	8774.1	13113.4	14567.2	8263.65	-	-
pmb0484	104.1	60.1	104.107	C5H14NO+	[M]+	Choline	Alkaloids	Alkaloids	62-49-7	3	3.12173e+07	3.18755e+07	3.20622e+07	3.34822e+07	3.36233e+07	3.31514e+07	3.23498e+07	3.27494e+07	3.26068e+07	C00114	ko00260,ko00564,ko01100,ko02010
Zmhn001036	433.114	271.062	434.121	C21H22O10	[M-H]-	Choerospondin	Flavonoids	Flavanones	81202-36-0	1	2.58121e+06	1.6211e+06	2.41462e+06	6.02318e+06	5.28476e+06	2.60953e+06	4.3022e+06	3.45293e+06	2.51207e+06	-	-
MWSslk120	208.097	120.082	207.089	C11H13NO3	[M+H]+	N-Acetyl-DL-phenylalanine	Amino acids and derivatives	Amino acids and derivatives	2901-75-9	3	49333.9	20496.7	29872.4	41225.5	30233.5	61087.5	45279.7	25365.1	45479.9	-	-
MWSmce119	175.115	70.064	174.112	C6H14N4O2	[M+H]+	L-Arginine	Amino acids and derivatives	Amino acids and derivatives	74-79-3	1	6.08429e+06	6.52522e+06	6.25224e+06	5.53995e+06	5.9307e+06	6.58656e+06	5.81212e+06	6.22796e+06	6.4194e+06	C00062	ko00220,ko00261,ko00330,ko00472,ko00970,ko01100,ko01110,ko01230,ko02010
mws0230	120.066	74	119.058	C4H9NO3	[M+H]+	L-Threonine	Amino acids and derivatives	Amino acids and derivatives	72-19-5	1	1.08102e+07	1.10213e+07	1.1186e+07	1.29732e+07	1.22963e+07	1.06864e+07	1.18917e+07	1.16588e+07	1.09362e+07	C00188	ko00260,ko00261,ko00290,ko00860,ko00970,ko01100,ko01110,ko01230,ko02010
pma3649	132.1	86.1	131.058	C5H9NO3	[M+H]+	5-Aminolevulinic Acid	Alkaloids	Alkaloids	106-60-5	3	1.16061e+06	1.05156e+06	1.19449e+06	953573	857749	970071	1.05709e+06	954654	1.08228e+06	C00430	ko00260,ko00860,ko01100,ko01110,ko01240,ko02010
pmp001198	132.102	57.1	131.095	C6H13NO2	[M+H]+	6-Deoxyfagomine	Alkaloids	Piperidine alkaloids	197449-09-5	3	1.67746e+07	1.65248e+07	1.60347e+07	1.49977e+07	1.58635e+07	1.59525e+07	1.58861e+07	1.61941e+07	1.59936e+07	-	-
Lmmp002796	627.16	319.05	626.148	C27H30O17	[M+H]+	Gossypetin-3-O-rutinoside	Flavonoids	Flavonols	-	1	15815.6	11168.6	12067.7	29773.6	38145.8	22291.4	22794.6	24657.2	17179.6	-	-
Lskp211279	229.119	142.087	228.111	C10H16N2O4	[M+H]+	Longitubanine A	Alkaloids	Alkaloids	-	3	834466	713567	615381	970622	933944	965467	902544	823756	790424	-	-
pme3514	301.035	151	302.043	C15H10O7	[M-H]-	Morin	Flavonoids	Flavonols	480-16-0	2	7352.93	10601.2	12118.2	13556.1	5577.19	10658.8	10454.5	8089.18	11388.5	C10105	-
pme2758	162.041	144	163.048	C5H9NO5	[M-H]-	4-Hydroxy-L-glutamic acid	Amino acids and derivatives	Amino acids and derivatives	3913-68-6	3	171467	176957	143854	138409	179365	207360	154938	178161	175607	C03079	-
Lmtp002474	565.155	427.101	564.148	C26H28O14	[M+H]+	Apigenin-6-C-(2''-glucosyl)arabinoside	Flavonoids	Flavones	-	1	2.54129e+06	2.77741e+06	2.60555e+06	2.99576e+06	2.76699e+06	2.94599e+06	2.76853e+06	2.7722e+06	2.77577e+06	-	-
Lmmp003517	225.149	95.0842	224.141	C13H20O3	[M+H]+	Solatuberenol A	Others	Others	-	3	417925	388877	358979	534527	437045	513881	476226	412961	436430	-	-
pme2117	426	159	427.029	C10H15N5O10P2	[M-H]-	Adenosine 5'-diphosphate	Nucleotides and derivatives	Nucleotides and derivatives	58-64-0	3	125686	136030	107901	158321	190139	186899	142004	163084	147400	C00008	ko00190,ko00195,ko00230,ko00908,ko01100,ko01110,ko01240
pmp001265	480.353	318.302	479.346	C24H49NO8	[M+H]+	2-Amino-4-dihydroxy octadecyl galactoside	Alkaloids	Alkaloids	-	3	926.516	741.898	9	9	9	9	467.758	375.449	9	-	-
pmd0143	552.402	184.073	551.395	C28H58NO7P	[M+H]+	LysoPC 20:0	Lipids	LPC	108341-80-6	3	9	9	9	2549.92	1248.26	3068.08	1279.46	628.631	1538.54	-	-
pme1439	165.055	119	164.047	C9H8O3	[M+H]+	p-Coumaric acid	Phenolic acids	Phenolic acids	501-98-4	3	24640.7	48688.4	33234.3	139288	156384	167509	81964.4	102536	100372	C00811	ko00130,ko00350,ko00940,ko00950,ko00998,ko01100,ko01110
pmb1650	279.2	149.4	278.225	C18H30O2	[M+H]+	Octadeca-11E,13E,15Z-trienoic acid	Lipids	Free fatty acids	25575-00-2	3	2.67719e+06	2.50208e+06	2.70384e+06	3.00776e+06	3.14611e+06	2.81882e+06	2.84247e+06	2.82409e+06	2.76133e+06	-	-
pmn001375	535.182	373.129	536.189	C26H32O12	[M-H]-	1-Hydroxypinoresinol-1-O-Glucoside	Lignans and Coumarins	Lignans	81495-71-8	3	36027.9	70653.8	63923.1	91004.4	110090	92708.3	63516.1	90372.1	78315.7	-	-
Hmln002100	535.183	373.134	536.189	C26H32O12	[M-H]-	Nortrachelogenin-4-O-glucoside	Lignans and Coumarins	Lignans	33464-78-7	3	36027.9	70653.8	63923.1	91004.4	110090	92708.3	63516.1	90372.1	78315.7	-	-
Zmxn110201	331.102	108.021	332.111	C14H20O9	[M-H]-	2,6-Dimethoxy-4-hydroxyphenol-1-O-ß-D-glucopyranoside	Others	Others	-	1	7.48844e+06	7.66702e+06	7.14156e+06	8.58465e+06	7.93661e+06	8.58095e+06	8.03654e+06	7.80181e+06	7.86126e+06	-	-
Smcn000644	331.103	108.02	332.111	C14H20O9	[M-H]-	Leonuriside A	Phenolic acids	Phenolic acids	121748-12-7	1	7.48844e+06	7.66702e+06	7.14156e+06	8.58465e+06	7.93661e+06	8.58095e+06	8.03654e+06	7.80181e+06	7.86126e+06	-	-
pme0278	191.103	128	190.095	C7H14N2O4	[M+H]+	2,6-Diaminooimelic acid	Organic acids	Organic acids	583-93-7	3	1.31679e+06	1.20558e+06	1.3811e+06	1.27231e+06	946354	966258	1.29455e+06	1.07597e+06	1.17368e+06	C00666	ko00300,ko01100,ko01110,ko01230
MWSmce675	271.083	108.022	272.09	C12H16O7	[M-H]-	Arbutin	Phenolic acids	Phenolic acids	497-76-7	1	3.1722e+06	3.25723e+06	3.12963e+06	3.61647e+06	3.39634e+06	3.79607e+06	3.39434e+06	3.32679e+06	3.46285e+06	C06186	ko00010
mws1346	162.076	98	161.069	C6H11NO4	[M+H]+	DL-2-Aminoadipic acid	Alkaloids	Alkaloids	542-32-5	3	160805	195636	205644	228468	217524	246938	194637	206580	226291	C00956	ko00300,ko00310,ko00311,ko01100,ko01110,ko01210,ko01230
pmb2791	309.207	209.1	310.1	C18H30O4	[M-H]-	9-Hydroperoxy-10E,12,15Z-octadecatrienoic acid	Lipids	Free fatty acids	111004-08-1	3	28132.4	34726.1	37227.2	17894.1	19833.5	24586	23013.2	27279.8	30906.6	C16321	ko00592,ko01110
pmb2792	293.212	193.1	294.219	C18H30O3	[M-H]-	13-Hydroxy-6,9,11-octadecatrienoic acid	Lipids	Free fatty acids	74784-20-6	3	129431	140151	164491	125358	146695	145108	127394	143423	154800	-	-
Lmyn006221	679.391	397.133	680.398	C33H60O14	[M-H]-	Gingerglycolipid C	Lipids	Glycerol ester	-	2	7576.81	6269.15	4614.82	14488.7	22539.6	17798.4	11032.8	14404.4	11206.6	-	-
MWSmce585	104.071	59.0145	103.063	C4H9NO2	[M+H]+	Methyl 3-aminopropanoate	Amino acids and derivatives	Amino acids and derivatives	4138-35-6	3	3.23564e+06	3.39185e+06	3.45175e+06	3.67163e+06	3.45817e+06	3.6033e+06	3.45363e+06	3.42501e+06	3.52752e+06	-	-
mws1189	193.035	73	194.033	C6H10O7	[M-H]-	D-Galacturonic acid*	Others	Saccharides	685-73-4	1	111932	183446	153484	259742	111955	142342	185837	147701	147913	C00333	ko00040,ko00053,ko00520,ko01100,ko01240,ko02010
Lmcn009122	253.217	235.209	254.225	C16H30O2	[M-H]-	(7Z)-Hexadecenoic acid	Lipids	Free fatty acids	2416-19-5	1	24122.8	23121.4	18440.7	21924.9	15985.4	18169	23023.9	19553.4	18304.9	-	-
Lmsn000363	325.129	145.066	326.137	C16H22O7	[M-H]-	Raspberryketone glucoside	Phenolic acids	Phenolic acids	38963-94-9	1	1.32478e+07	1.45644e+07	1.21553e+07	1.47517e+07	1.30972e+07	1.4249e+07	1.39998e+07	1.38308e+07	1.32022e+07	-	-
Lmhp008589	476.277	335.258	475.27	C23H42NO7P	[M+H]+	LysoPE 18:3(2n isomer)	Lipids	LPE	-	1	163618	151518	139031	311061	295101	339475	237340	223310	239253	-	-
pmb0464	458.1	116.3	457.143	C16H27NO14	[M+H]+	L-Aspartic acid-O-diglucoside	Amino acids and derivatives	Amino acids and derivatives	-	3	539522	454278	636887	1.03475e+06	543434	463170	787138	498856	550029	-	-
Hmjp003948	341.139	177.05	340.13	C20H20O5	[M+H]+	Dihydrodemethoxy curcumin	Phenolic acids	Phenolic acids	-	2	9	9	9	13374.8	17327.5	10146.4	6691.89	8668.26	5077.72	-	-
Lmhp010190	522.355	184.073	521.348	C26H52NO7P	[M+H]+	LysoPC 18:1(2n isomer)	Lipids	LPC	-	1	2.01578e+06	2.02612e+06	2.04964e+06	3.14719e+06	3.53857e+06	3.57456e+06	2.58149e+06	2.78235e+06	2.8121e+06	-	-
pmd0136	524.371	184.073	523.364	C26H54NO7P	[M+H]+	LysoPC 18:0(2n isomer)	Lipids	LPC	-	3	6614.99	5428.6	3741.7	10014.4	11395.1	16359.7	8314.69	8411.85	10050.7	-	-
Smfn005734	373.09	197.04	374.1	C19H18O8	[M-H]-	clinopodic acid B	Phenolic acids	Phenolic acids	1174920-55-8	2	45658.5	52701.2	59056	81012	90756.4	83373	63335.3	71728.8	71214.5	-	-
Zmjp000966	268.106	136.062	267.097	C10H13N5O4	[M+H]+	Vidarabine	Nucleotides and derivatives	Nucleotides and derivatives	5536-17-4	1	830912	839835	856978	3.91021e+06	3.93483e+06	4.29176e+06	2.37056e+06	2.38733e+06	2.57437e+06	-	-
pme0014	148.06	84	147.053	C5H9NO4	[M+H]+	L-Glutamic acid	Amino acids and derivatives	Amino acids and derivatives	56-86-0	1	5.71704e+07	5.5306e+07	5.39167e+07	4.52699e+07	4.54589e+07	4.36792e+07	5.12202e+07	5.03825e+07	4.8798e+07	C00025	ko00220,ko00250,ko00330,ko00332,ko00340,ko00430,ko00480,ko00524,ko00630,ko00650,ko00660,ko00860,ko00910,ko00970,ko01100,ko01110,ko01200,ko01210,ko01230,ko01240,ko02010
Lmhp010514	506.324	365.305	505.317	C25H48NO7P	[M+H]+	LysoPE 20:2(2n isomer)	Lipids	LPE	-	3	1067.35	1500.37	1357.48	4373.88	4937.67	4949.02	2720.61	3219.02	3153.25	-	-
pme0181	170.092	124	169.085	C7H11N3O2	[M+H]+	3-Methyl-L-Histidine	Amino acids and derivatives	Amino acids and derivatives	368-16-1	3	41922	35526.8	53610.3	37839.9	47604.5	16308.3	39881	41565.7	34959.3	C01152	ko00340,ko01100
pmb0530	664.116	136.2	663.109	C21H27N7O14P2	[M+H]+	Nicotinic acid adenine dinucleotide	Nucleotides and derivatives	Nucleotides and derivatives	53-84-9	3	236997	216782	203377	206852	228814	188168	221924	222798	195773	C00003	ko00190,ko00730,ko00760,ko01100,ko01240
Lmhp009129	482.324	184.073	481.317	C23H48NO7P	[M+H]+	LysoPC 15:0(2n isomer)	Lipids	LPC	-	1	44485.3	49521.8	38642.5	61128.5	63070.8	65285	52806.9	56296.3	51963.7	-	-
pme0006	116.071	70.1	115.063	C5H9NO2	[M+H]+	L-Proline	Amino acids and derivatives	Amino acids and derivatives	147-85-3	1	2.58167e+07	2.36726e+07	2.60462e+07	2.95624e+07	1.98474e+07	1.83311e+07	2.76896e+07	2.176e+07	2.21886e+07	C00148	ko00330,ko00332,ko00970,ko01100,ko01110,ko01230,ko02010
Lmzp002365	465.139	303.09	464.131	C22H24O11	[M+H]+	Hesperetin-7-O-glucoside	Flavonoids	Flavanones	31712-49-9	3	251933	270985	246929	288859	337369	367284	270396	304177	307106	C16422	ko00941
mws0983	326.305	62.065	325.298	C20H39NO2	[M+H]+	N-Oleoylethanolamine	Alkaloids	Alkaloids	111-58-0	2	7939.26	11863.1	9362.54	17498	18664.7	17104.8	12718.6	15263.9	13233.7	C20792	-
pmp001267	320.295	302.285	319.288	C21H37NO	[M+H]+	2-(Dodecylamino)-3-phenyl-1-propanol	Others	Alcohol compounds	-	3	18599.1	20471	13876.8	13154.7	18020.1	24837.3	15876.9	19245.6	19357	-	-
Zmjp003291	595.168	433.116	594.158	C27H30O15	[M+H]+	Vitexin-2''-O-galactoside	Flavonoids	Flavones	-	3	548942	581234	535605	444901	424298	493209	496921	502766	514407	-	-
pmb2221	318.3	60.1	317.293	C18H39NO3	[M+H]+	4-Hydroxysphinganine	Lipids	Sphingolipids	554-62-1	3	4.42706e+06	4.27269e+06	4.31583e+06	3.76068e+06	3.79516e+06	4.97004e+06	4.09387e+06	4.03392e+06	4.64294e+06	C12144	ko00600,ko01100
MWSmce608	148.096	74.024	147.089	C6H13NO3	[M+H]+	4-Hydroxy-L-Isoleucine	Amino acids and derivatives	Amino acids and derivatives	781658-23-9	3	563845	591161	413874	505481	447459	473120	534663	519310	443497	-	-
pme1383	170.081	134.1	169.074	C8H11NO3	[M+H]+	Pyridoxine	Others	Vitamin	65-23-6	1	493567	535013	455341	119972	130577	131745	306770	332795	293543	C00314	ko00750,ko01100,ko01240
MWSmce040	153.05	65.0376	152.047	C8H8O3	[M+H]+	Isovanillin	Phenolic acids	Phenolic acids	621-59-0	3	23112.4	12358.5	12358.5	22994.6	29073.7	21335.1	23053.5	20716.1	16846.8	-	-
pmp000682	538.22	359.14	520.168	C26H32O11	[M+NH4]+	Matairesinol-4'-O-glucoside (Matairesinoside)	Lignans and Coumarins	Lignans	23202-85-9	3	186451	193109	216049	291997	295189	401885	239224	244149	308967	-	-
pmb3068	337.093	173.1	338.1	C16H18O8	[M-H]-	1-O-p-Coumaroylquinic acid	Phenolic acids	Phenolic acids	-	1	10762.1	9067.4	12251.6	9	9	9	5385.57	4538.2	6130.31	-	-
mws0671	120.066	74.1	119.058	C4H9NO3	[M+H]+	L-Homoserine	Amino acids and derivatives	Amino acids and derivatives	672-15-1	1	1.098e+07	1.08722e+07	1.07022e+07	1.34266e+07	1.19692e+07	1.08825e+07	1.22033e+07	1.14207e+07	1.07924e+07	C00263	ko00260,ko00270,ko00300,ko00920,ko01100,ko01110,ko01230
Lmhp008833	494.324	184.073	493.317	C24H48NO7P	[M+H]+	LysoPC 16:1(2n isomer)	Lipids	LPC	-	1	247079	276161	246940	477811	450015	501056	362445	363088	373998	-	-
mws1073	595.166	457.2	594.159	C27H30O15	[M+H]+	Apigenin-6,8-di-C-glucoside (Vicenin-2)	Flavonoids	Flavones	23666-13-9	2	487037	439881	418949	398972	408470	402443	443005	424175	410696	C10195	-
MWS5164	203.15	70.0653	202.143	C8H18N4O2	[M+H]+	N,N'-Dimethylarginine;SDMA	Amino acids and derivatives	Amino acids and derivatives	30344-00-4	3	360152	375430	444450	458955	543483	376407	409553	459457	410429	-	-
NK10251888	203.15	70.0653	202.143	C8H18N4O2	[M+H]+	NG,NG-Dimethyl-L-arginine	Amino acids and derivatives	Amino acids and derivatives	30315-93-6	3	360152	375430	444450	458955	543483	376407	409553	459457	410429	C03626	-
Lmmp003091	611.16	303.05	610.153	C27H30O16	[M+H]+	Quercetin-3-O-(4''-O-glucosyl)rhamnoside	Flavonoids	Flavonols	59262-54-3	3	40379.2	38282.4	34374.8	72634.9	52023.4	55158.5	56507.1	45152.9	44766.7	C17563	-
Lmhp112042	355.284	263.237	354.277	C21H38O4	[M+H]+	1-Linoleoylglycerol	Lipids	Glycerol ester	2277-28-3	2	12990.6	19707.2	13235.8	37368.3	42054.4	48923.8	25179.4	30880.8	31079.8	-	-
Wmhn003282	623.07	461.052	624.111	C30H24O15	[M-H]-	1,8,10-Trihydroxy-6H-naphtho[1,2-b]benzo[d]pyran-6-one-12-O-[6'-O-(3''',4'',5''-trihydryoxybenzoyl)] glucoside	Quinones	Quinones	-	3	8323.65	2823.23	3462.77	9	9	9	4166.33	1416.11	1735.88	-	-
pmn001420	341.088	179.036	342.095	C15H18O9	[M-H]-	1-O-Caffeoyl-β-D-glucose*	Phenolic acids	Phenolic acids	14364-08-0	1	45924.5	246705	175459	180637	171615	74412.1	113281	209160	124936	C10433	-
Zmln002252	223.029	149.025	224.032	C10H8O6	[M-H]-	Sideretin (5,7,8-Trihydroxy-6-methoxycoumarin)	Lignans and Coumarins	Coumarins	-	3	11508.3	8043.92	15353.9	22920.6	29483.3	31489.2	17214.5	18763.6	23421.5	C22007	-
pmb2406	510.355	184.073	509.348	C25H52NO7P	[M+H]+	LysoPC 17:0	Lipids	LPC	50930-23-9	3	27710.6	32836.2	27922.6	58658.5	59091.1	60215.6	43184.6	45963.7	44069.1	-	-
Zmyn000155	173.105	131.083	174.1	C7H14N2O3	[M-H]-	N-α-Acetyl-L-ornithine	Amino acids and derivatives	Amino acids and derivatives	6205-08-9	1	6.6043e+06	6.62498e+06	7.70329e+06	7.22866e+06	6.68987e+06	6.35257e+06	6.91648e+06	6.65742e+06	7.02793e+06	C00437	ko00220,ko01100,ko01110,ko01210,ko01230
Lmbn001467	158.082	116.072	159.089	C7H13NO3	[M-H]-	5-Acetamidopentanoic Acid	Organic acids	Organic acids	1072-10-2	3	125656	150315	128112	126407	112915	106104	126031	131615	117108	C03087	ko00310,ko01100
pme3163	289	97	290.04	C7H15O10P	[M-H]-	D-Sedoheptuiose 7-phosphate	Others	Saccharides	2646-35-7	3	9.07329e+06	9.00578e+06	9.76401e+06	7.76207e+06	8.92757e+06	8.65919e+06	8.41768e+06	8.96667e+06	9.2116e+06	-	-
Lmyn005812	675.36	397.136	676.367	C33H56O14	[M-H]-	Gingerglycolipid A	Lipids	Glycerol ester	145937-22-0	2	26210.6	18998.2	15644.7	59936.2	65868.2	54759.9	43073.4	42433.2	35202.3	-	-
pmf0293	269.292	209.2	270.292	C18H38O	[M-H]-	1-Octadecanol	Lipids	Free fatty acids	112-92-5	3	202677	219082	211481	192432	187641	197890	197554	203362	204686	-	-
pmb2804	311.1	171.3	312.23	C18H32O4	[M-H]-	13S-Hydroperoxy-9Z,11E-octadecadienoic acid	Lipids	Free fatty acids	33964-75-9	3	29062.1	28880.9	30376.5	68218.1	67048.7	78819.1	48640.1	47964.8	54597.8	C04717	ko00591,ko01100
MWS2984	153.052	136.026	152.045	C4H4N6O	[M+H]+	8-Azaguanine	Nucleotides and derivatives	Nucleotides and derivatives	134-58-7	3	10338.7	11293.9	7447.29	5835.9	6131.68	7286.44	8087.31	8712.79	7366.87	-	-
mws0359	241.217	241.218	242.225	C15H30O2	[M-H]-	Pentadecanoic Acid	Lipids	Free fatty acids	1002-84-2	3	399071	435024	380070	380624	432258	491818	389847	433641	435944	C16537	-
MWS1877	205.16	133.064	206.167	C14H22O	[M-H]-	4-tert-Octylphenol	Phenolic acids	Phenolic acids	140-66-9	3	19904.9	15611.8	15992.6	19398.5	17185.3	17792.5	19651.7	16398.6	16892.6	C14205	-
mws0193	190.119	127	189.111	C7H15N3O3	[M+H]+	L-Homocitrulline	Amino acids and derivatives	Amino acids and derivatives	1190-49-4	3	690125	750691	774107	930252	868008	787295	810189	809350	780701	C02427	-
Zmyn005026	283.264	283.26	284.272	C18H36O2	[M-H]-	16-Methylheptadecanoic acid	Lipids	Free fatty acids	2724-58-5	3	2.87631e+06	3.31274e+06	3.65892e+06	2.06507e+06	3.02354e+06	3.15801e+06	2.47069e+06	3.16814e+06	3.40847e+06	C20356	-
mws1489	283.264	283.265	284.272	C18H36O2	[M-H]-	Stearic Acid	Lipids	Free fatty acids	57-11-4	3	2.87631e+06	3.31274e+06	3.65892e+06	2.06507e+06	3.02354e+06	3.15801e+06	2.47069e+06	3.16814e+06	3.40847e+06	C01530	ko00061,ko01040
pmb0490	235.144	147.044	234.137	C13H18N2O2	[M+H]+	p-Coumaroylputrescine	Alkaloids	Phenolamine	34136-53-3	1	9	9	9	37413.9	85827.7	113386	18711.4	42918.4	56697.3	C18326	ko00330,ko01100
pme1014	445.3	341.3	444.303	C31H40O2	[M+H]+	Menatetrenone (Vitamin K2)	Others	Vitamin	11032-49-8	3	399915	400785	350931	353495	371396	384059	376705	386090	367495	-	-
Hmqp006023	326.274	309.27	324.266	C20H36O3	[M+H]+	Ethyl 9-Hydroxy-10,12-octadecadienoic acid	Lipids	Free fatty acids	-	3	1690.63	2293.98	1810.45	2733.38	3360.89	2429.01	2212.01	2827.44	2119.73	-	-
MWSslk140	192.069	56.0494	191.062	C7H13NO3S	[M+H]+	N-Acetyl-L-Methionine	Amino acids and derivatives	Amino acids and derivatives	65-82-7	3	15877.3	18524.6	9408.53	17286.7	22099.5	13439	16582	20312	11423.8	C02712	-
Lmhp009890	546.355	184.073	545.348	C28H52NO7P	[M+H]+	LysoPC 20:3	Lipids	LPC	1199257-41-4	3	9	9	9	1492.02	4362.16	4102.08	750.512	2185.58	2055.54	-	-
Hmcp002316	449.106	317.06	448.1	C21H20O11	[M+H]+	Isorhamnetin-3-O-arabinoside	Flavonoids	Flavonols	-	3	1416.83	677.541	9	4241.83	3485.43	4879.68	2829.33	2081.48	2444.34	-	-
Lszp210010	325.139	191.082	324.132	C15H20N2O6	[M+H]+	Tatarine	Alkaloids	Alkaloids	-	1	49279.3	80865.3	53502.7	53860.9	44871.1	79279.8	51570.1	62868.2	66391.2	-	-
Cmjn004337	401.144	269.104	402.153	C18H26O10	[M-H]-	Benzyl-(2''-O-xylosyl)glucoside	Phenolic acids	Phenolic acids	-	1	160159	227483	172064	152788	176760	193763	156473	202122	182913	-	-
MWSmce317	257.082	241.052	258.089	C15H14O4	[M-H]-	Rhapontigenin	Others	Stilbene	500-65-2	3	9	9	9	19379.1	57624.6	19565.5	9694.03	28816.8	9787.24	-	-
Lmtn002796	449.108	287.057	450.116	C21H22O11	[M-H]-	Aromadendrin-7-O-glucoside	Flavonoids	Flavanonols	28189-90-4	1	498855	545227	485816	1.71527e+06	1.72488e+06	1.88907e+06	1.10706e+06	1.13505e+06	1.18745e+06	-	-
pmb3107	359.098	182.1	360.106	C15H20O10	[M-H]-	Glucosyringic Acid	Phenolic acids	Phenolic acids	-	3	482482	470989	456523	586457	805864	615419	534470	638427	535971	-	-
pme1474	298.097	136	297.09	C11H15N5O3S	[M+H]+	5'-Deoxy-5'-(methylthio)adenosine	Nucleotides and derivatives	Nucleotides and derivatives	2457-80-9	1	1.37439e+07	1.31017e+07	1.3965e+07	1.39943e+07	1.65492e+07	1.72095e+07	1.38691e+07	1.48254e+07	1.55873e+07	C00170	ko00270,ko00908,ko01100
Hmjp004041	371.15	177.05	370.141	C21H22O6	[M+H]+	Dihydrocurcumin	Phenolic acids	Phenolic acids	76474-56-1	3	6009.81	5416.02	4347.88	30921.1	34817.7	32219.4	18465.5	20116.8	18283.6	-	-
mws0371	327.233	283.3	328.24	C22H32O2	[M-H]-	Cis-4,7,10,13,16,19-Docosahexaenoic Acid	Lipids	Free fatty acids	6217-54-5	3	6920.39	7182.66	8526.3	9	9	9	3464.7	3595.83	4267.65	C06429	ko01040
mws0242	173.082	111	174.089	C8H14O4	[M-H]-	Suberic Acid	Organic acids	Organic acids	505-48-6	3	15903.4	17463.1	10060.1	9	9	9	7956.21	8736.03	5034.54	C08278	-
MWSmce231	309.106	147.043	308.105	C19H16O4	[M+H]+	Bisdemethoxycurcumin	Phenolic acids	Phenolic acids	33171-05-0	1	20317.2	20677.1	19204.6	62086.9	76287.5	66171.1	41202.1	48482.3	42687.8	C17743	ko00945,ko01110
MWSmce341	279.159	149.033	278.152	C16H22O4	[M+H]+	Butyl isobutyl phthalate	Phenolic acids	Phenolic acids	17851-53-5	3	9124754	9.66845e+06	9.845e+06	1.03159e+07	1.06637e+07	9.83365e+06	9.72031e+06	1.01661e+07	9.83932e+06	-	-
Lmgn000160	131.046	70.0297	132.054	C4H8N2O3	[M-H]-	3-Ureidopropionic Acid	Organic acids	Organic acids	462-88-4	3	74644.3	63105.9	72886.8	61674.6	52331.1	66977.7	68159.5	57718.5	69932.2	C02642	ko00240,ko00410,ko00770,ko01100
Zmdp002216	261.145	86.0968	260.137	C11H20N2O5	[M+H]+	L-γ-Glutamyl-L-leucine	Amino acids and derivatives	Amino acids and derivatives	2566-39-4	1	31132.4	291934	27286.8	20166	36344.7	19792.1	25649.2	164139	23539.5	-	-
pmb1754	184	125	184.073	C5H15NO4P+	[M]+	O-Phosphocholine	Alkaloids	Alkaloids	107-73-3	3	467191	786831	840015	944604	751803	832072	705897	769317	836044	C00588	ko00564,ko01100
Lmhn003223	279.05	147.04	280.058	C13H12O7	[M-H]-	Cinnamoyltartaric acid	Phenolic acids	Phenolic acids	-	3	1.07379e+06	1.07751e+06	1.05358e+06	1.07804e+06	1.16225e+06	1.2538e+06	1.07591e+06	1.11988e+06	1.15369e+06	-	-
pme3188	323.029	211	324.036	C9H13N2O9P	[M-H]-	Uridine 5'-monophosphate	Nucleotides and derivatives	Nucleotides and derivatives	58-97-9	3	16755.4	15822.3	14417.6	23349	32634.5	20414.8	20052.2	24228.4	17416.2	C00105	ko00240,ko01100,ko01240
pmn001511	285.098	123	286.105	C13H18O7	[M-H]-	3-Hydroxy-5-Methylphenol-1-O-Glucoside	Phenolic acids	Phenolic acids	-	3	27405.5	40511.5	56748.7	46865.9	43848	36308.2	37135.7	42179.8	46528.4	-	-
pmp001285	149.023	65.0406	148.016	C8H4O3	[M+H]+	Phthalic anhydride	Phenolic acids	Phenolic acids	85-44-9	1	334698	327327	348545	357563	375240	327100	346131	351284	337822	-	-
Cmsp003083	521.201	131.049	520.194	C26H32O11	[M+H]+	Dehydrodiconiferyl alcohol-4-O-glucoside	Lignans and Coumarins	Lignans	107870-88-2	3	7371.55	13339.3	5802.72	8370.03	11626.6	12513.3	7870.79	12483	9158.03	-	-
MWSslk132	285.208	223.211	286.214	C16H30O4	[M-H]-	Hexadecanedioic acid	Lipids	Free fatty acids	505-54-4	1	25607.2	22693.6	26015.7	22700	22796.7	24554.5	24153.6	22745.1	25285.1	C19615	ko00073,ko01100
mws0629	281.113	166	280.106	C13H16N2O5	[M+H]+	L-Aspartyl-L-Phenylalanine	Amino acids and derivatives	Amino acids and derivatives	13433-09-5	2	122025	138639	116232	135050	111540	126650	128538	125089	121441	-	-
MWS20148	433.113	271.074	432.106	C21H20O10	[M+H]+	Apigenin-4'-O-glucoside	Flavonoids	Flavones	-	3	971483	951878	892114	1.70071e+06	1.97259e+06	1.75092e+06	1.3361e+06	1.46223e+06	1.32152e+06	-	-
Lmjp003044	479.118	317.062	478.111	C22H22O12	[M+H]+	Isorhamnetin-3-O-Glucoside	Flavonoids	Flavonols	5041-82-7	3	89203.6	92075.9	76462.2	157121	146977	179867	123162	119527	128165	-	-
pmc0281	400.146	136.11	399.139	C15H21N5O8	[M+H]+	Ribosyladenosine	Nucleotides and derivatives	Nucleotides and derivatives	-	3	40166.3	153012	134402	10731.8	97193.6	104145	25449	125103	119274	-	-
Lhgp102126	331.153	107.049	330.147	C19H22O5	[M+H]+	"""(3S,5S,6S,7R)-5,6-Dihydroxy-1,7-bis(4-hydroxyphenyl)-4""""-de-O-methylcentrolobine"""	Others	Others	-	1	1143.42	2670.1	2201.3	9105.33	30757.7	31461.1	5124.37	16713.9	16831.2	-	-
Lskp211411	497.311	335.262	496.304	C27H44O8	[M+H]+	abutasterone	Steroids	Steroid	-	3	2615.87	9	1360.04	3309.47	6571.92	9	2962.67	3290.46	684.522	-	-
Lmcp000611	144.077	84.0556	143.07	C5H9N3O2	[M+H]+	2-Amino-4,5-dihydro-1H-imidazole-4-acetic acid	Alkaloids	Alkaloids	69098-41-5	3	1.18412e+06	845732	862816	533334	470672	609923	858727	658202	736369	-	-
Lmxp011770	279.159	149.023	278.152	C16H22O4	[M+H]+	Diisobutyl phthalate*	Phenolic acids	Phenolic acids	84-69-5	3	9.04123e+06	9.55191e+06	9.44435e+06	9.6941e+06	1.03684e+07	9.75723e+06	9.36766e+06	9.96015e+06	9.60079e+06	C15205	-
pme2237	181.072	101	182.079	C6H14O6	[M-H]-	Dulcitol*	Others	Saccharides	608-66-2	3	35629.4	35000.1	31592.2	27128.6	40374.3	33764.8	31379	37687.2	32678.5	C01697	ko00052,ko01100
Lmbn001162	339.074	177.023	340.079	C15H16O9	[M-H]-	Esculetin-7-O-glucoside*	Lignans and Coumarins	Coumarins	-	3	36821.5	49737.7	32312	18165.8	33910.3	23242.8	27493.7	41824	27777.4	-	-
pme3961	252.109	136	251.102	C10H13N5O3	[M+H]+	2'-Deoxyadenosine	Nucleotides and derivatives	Nucleotides and derivatives	958-09-8	3	9	9	9	15778.1	14140.8	18060.9	7893.54	7074.89	9034.94	C00559	ko00230,ko01100,ko02010
Zmzn000113	146.047	102.056	147.053	C5H9NO4	[M-H]-	L-threo-3-Methylaspartate	Amino acids and derivatives	Amino acids and derivatives	6061-13-8	3	1.62383e+06	1.70033e+06	2.12391e+06	1.38538e+06	1.42947e+06	1.16704e+06	1.5046e+06	1.5649e+06	1.64548e+06	C03618	ko00630,ko00660,ko01100,ko01200
MWSmce016	138.052	78.0328	137.048	C7H7NO2	[M+H]+	Nicotinic Acid Methyl Ester(Methyl Nicotinate)	Alkaloids	Pyridine alkaloids	93-60-7	3	9	9	9	19375.8	18633.4	17409.9	9692.41	9321.21	8709.43	-	-
Hmjp002999	625.176	317.06	624.162	C28H32O16	[M+H]+	Isorhamnetin-3-O-rutinoside (Narcissin)*	Flavonoids	Flavonols	604-80-8	3	45895.3	37080.8	45025.5	159738	129433	149190	102817	83256.7	97107.8	-	-
pmf0557	327.045	171	350.034	C16H11N2NaO4S	[M-Na]-	Orange I	Alkaloids	Alkaloids	523-44-4	3	28078.2	28014.6	26317.2	166488	157447	156059	97283.1	92730.7	91187.9	C19371	-
mws0049	307.081	139.039	306.074	C15H14O7	[M+H]+	Gallocatechin	Flavonoids	Flavanols	970-73-0	2	20319.4	12045.2	10738.5	67106.1	59618.8	70641.1	43712.7	35832	40689.8	C12127	ko00941,ko01110
MWSmce689	293.248	95.0855	292.24	C19H32O2	[M+H]+	Methyl linolenate	Lipids	Free fatty acids	301-00-8	3	12321	10665.1	11152.4	11935.5	11311.2	13924	12128.3	10988.1	12538.2	-	-
mws0237	187.098	125	188.105	C9H16O4	[M-H]-	Azelaic acid	Organic acids	Organic acids	123-99-9	3	263718	288694	287293	248530	294423	295742	256124	291559	291518	C08261	-
pmn001700	455.353	455.354	456.36	C30H48O3	[M-H]-	24,30-Dihydroxy-12(13)-ene-lupeol	Terpenoids	Triterpene	-	3	30576.4	36612.7	29974.8	27951.1	33462.5	32932.2	29263.8	35037.6	31453.5	-	-
Lmxp001668	151.075	91.0542	150.068	C9H10O2	[M+H]+	2-Methoxy-4-ethenylphenol	Phenolic acids	Phenolic acids	7786-61-0	2	9	9	9	132466	117830	135042	66237.4	58919.7	67525.7	C17883	-
mws1179	433.114	271	434.121	C21H22O10	[M-H]-	Naringenin-7-O-glucoside (Prunin)	Flavonoids	Flavanones	529-55-5	1	309029	307331	294141	308633	288991	330380	308831	298161	312261	C09099	ko00941
pmp001270	494.324	184.073	493.317	C24H48NO7P	[M+H]+	LysoPC 16:1	Lipids	LPC	76790-27-7	2	251620	256928	247765	444974	492359	497471	348297	374644	372618	-	-
Lmbn005487	313.238	251.24	314.246	C18H34O4	[M-H]-	12,13-DHOME; (9Z)-12,13-Dihydroxyoctadec-9-enoic acid	Lipids	Free fatty acids	263399-35-5	3	10620	8179.85	6666.17	9785.05	14425.4	11090.7	10202.5	11302.6	8878.43	C14829	ko00591
Zmtn001464	204.031	160.039	205.037	C10H7NO4	[M-H]-	4,8-Dihydroxyquinoline-2-carboxylic acid	Organic acids	Organic acids	59-00-7	3	46213.9	43189	37867.9	36783.2	40923.5	47971.2	41498.6	42056.3	42919.5	C02470	ko00380
ML10181668	130.086	84.0809	129.079	C6H11NO2	[M+H]+	Cycloleucine	Amino acids and derivatives	Amino acids and derivatives	52-52-8	1	1.32125e+06	1.35567e+06	1.32645e+06	1.42354e+06	1.2307e+06	1.40391e+06	1.37239e+06	1.29318e+06	1.36518e+06	C03969	-
pmb0964	366.2	204.1	365.17	C16H23N5O5	[M+H]+	Isopentenyladenine-7-N-glucoside	Nucleotides and derivatives	Nucleotides and derivatives	-	3	167338	92508.5	152900	236386	238536	268513	201862	165522	210706	-	-
Wmmn000125	525.161	167.035	526.169	C24H30O13	[M-H]-	mudanpioside E	Others	Others	172705-25-8	2	89894.6	90852.5	88007.9	92231.6	80381.9	89672.3	91063.1	85617.2	88840.1	-	-
pme1975	103.004	59	104.06	C3H4O4	[M-H]-	Malonic acid	Organic acids	Organic acids	141-82-2	3	1.33275e+07	1.29933e+07	1.29275e+07	1.54543e+07	1.55373e+07	1.43222e+07	1.43909e+07	1.42653e+07	1.36248e+07	C00383	ko00061,ko00240,ko00410,ko01100,ko01212
Lmhp010515	510.355	184.073	509.348	C25H52NO7P	[M+H]+	LysoPC 17:0(2n isomer)	Lipids	LPC	-	3	4640.81	6210.75	9	7946.8	10445.1	9672.45	6293.81	8327.91	4840.73	-	-
Zmgn004894	151.04	136.017	152.047	C8H8O3	[M-H]-	Methyl 4-hydroxybenzoate	Phenolic acids	Phenolic acids	99-76-3	3	21624.2	9902.24	16370.2	9	9	9	10816.6	4955.62	8189.6	-	-
pme2651	742.1	620.1	743.076	C21H28N7O17P3	[M-H]-	NADP (Nicotinamide adenine dinucleotide phosphate)	Nucleotides and derivatives	Nucleotides and derivatives	53-59-8	3	63113.1	60663.9	44914.6	71866.2	73362.2	73399.1	67489.7	67013	59156.9	C00006	ko00195,ko00480,ko00760,ko01100,ko01240
mws5035	279.17	120.085	278.163	C15H22N2O3	[M+H]+	L-Leucyl-L-phenylalanine	Amino acids and derivatives	Amino acids and derivatives	56217-82-4	3	77889.4	78908.1	51518	52964.1	45446.8	47799	65426.8	62177.4	49658.5	-	-
pmn001646	865.198	577.138	866.206	C45H38O18	[M-H]-	Procyanidin C1	Tannins	Proanthocyanidins	37064-30-5	3	10684.7	14890.3	11317.8	41656.2	40548.6	45110.7	26170.5	27719.5	28214.3	C17624	-
Cmbp003825	443.149	161.063	442.141	C19H26N2O8S	[M+H]+	(E)-N5-(1-Carboxy-2-((3-(4-hydroxy-3,5-dimethoxyphenyl)allyl)thio)ethyl)glutamine	Alkaloids	Alkaloids	-	1	290157	301618	240326	241370	243207	276937	265763	272412	258631	-	-
MWSmce118	127.047	81.044	126.043	C5H6N2O2	[M+H]+	Imidazole-4-Acetic Acid*	Alkaloids	Alkaloids	645-65-8	3	478645	468153	550785	589050	517010	551555	533848	492581	551170	C02835	ko00340,ko01100
MWSmce448	127.052	81.0449	126.043	C5H6N2O2	[M+H]+	Imidazol-1-yl-acetic acid*	Alkaloids	Alkaloids	22884-10-2	3	478645	468153	550785	589050	517010	551555	533848	492581	551170	-	-
mws0213	151.061	71	152.069	C5H12O5	[M-H]-	Ribitol*	Others	Saccharides	488-81-3	3	21661.8	16941.6	16655.6	24542.4	30913.1	30560.9	23102.1	23927.3	23608.2	C00474	ko00040,ko00740,ko01100
mws0628	121.029	92	122.037	C7H6O2	[M-H]-	4-Hydroxybenzaldehyde	Phenolic acids	Phenolic acids	123-08-0	1	109460	85747.5	114184	103022	127580	89828.1	106241	106664	102006	C00633	ko01100
pmn001647	865.198	713.155	866.206	C45H38O18	[M-H]-	Procyanidin C2	Tannins	Proanthocyanidins	37064-31-6	3	8993.51	9	9	12449	11473.7	30023.5	10721.2	5741.37	15016.2	-	-
Lmbn001754	175.061	115.04	176.069	C7H12O5	[M-H]-	3-Isopropylmalic Acid*	Organic acids	Organic acids	921-28-8	1	695363	753027	736247	897130	909277	1.00293e+06	796246	831152	869590	C04411	ko00290,ko01100,ko01110,ko01210,ko01230
Zmgn001448	175.061	115.04	176.069	C7H12O5	[M-H]-	2-Propylmalic Acid*	Organic acids	Organic acids	-	1	695363	753027	736247	897130	909277	1.00293e+06	796246	831152	869590	C05994	ko00620
Lmgp003335	433.113	271.06	432.106	C21H20O10	[M+H]+	4',5-Dihydroxyisoflavone-7-O-galactoside	Flavonoids	Isoflavones	-	1	1.00327e+06	978766	906024	1.85368e+06	1.74147e+06	1.94069e+06	1.42847e+06	1.36012e+06	1.42336e+06	-	-
mws1333	341.109	113.022	342.116	C12H22O11	[M-H]-	Melibiose*	Others	Saccharides	585-99-9	1	886324	789250	876022	1.06495e+06	897359	770940	975639	843304	823481	C05402	ko00052,ko01100,ko02010
mws0124	247.108	130	246.101	C13H14N2O3	[M+H]+	N-(3-Indolylacetyl)-L-alanine	Amino acids and derivatives	Amino acids and derivatives	57105-39-2	3	7093.32	7966.12	9	8787.02	6135.5	6132	7940.17	7050.81	3070.5	-	-
MWStz062	295.18	277.172	294.173	C19H22N2O	[M+H]+	14,15-Didehydroisoeburnamine	Alkaloids	Plumerane	50838-11-4	3	9	9	9	7106.41	9	9	3557.71	9	9	-	-
Lmhp008440	438.262	297.242	437.254	C20H40NO7P	[M+H]+	LysoPE 15:1	Lipids	LPE	-	3	5908.15	4459.15	2384.76	7041.77	9964.73	10157.1	6474.96	7211.94	6270.92	-	-
Hmln002199	505.101	300.033	506.107	C23H22O13	[M-H]-	Quercetin-3-O-(6''-O-acetyl)galactoside	Flavonoids	Flavonols	-	3	733.625	741.454	733.625	2964.44	2922.38	6564.91	1849.03	1831.92	3649.27	-	-
mws0856	463.088	301	464.096	C21H20O12	[M-H]-	Quercetin-4'-O-glucoside (Spiraeoside)	Flavonoids	Flavonols	20229-56-5	3	859593	446429	855193	1.10911e+06	1.05352e+06	1.09047e+06	984351	749973	972832	-	-
MWSHY0046	465.103	303.051	464.096	C21H20O12	[M+H]+	Quercetin-3-O-glucoside (Isoquercitrin)	Flavonoids	Flavonols	482-35-9	1	618233	674829	628760	1.08524e+06	1.21745e+06	1.16193e+06	851738	946139	895346	C05623	ko00944,ko01100,ko01110
MWSslk254	595.166	287.06	594.159	C27H30O15	[M+H]+	Kaempferol-3-O-glucorhamnoside*	Flavonoids	Flavonols	40437-72-7	3	3669.5	9162.99	7539.29	5406.6	14237.3	14227	4538.05	11700.2	10883.2	-	-
pmb0711	611.161	303.1	610.153	C27H30O16	[M+H]+	Quercetin-7-O-rutinoside	Flavonoids	Flavonols	147714-62-3	3	44317.9	47915.6	46295	54967.9	68708.9	49249.5	49642.9	58312.3	47772.3	-	-
Zmdn002049	451.127	289.073	452.132	C21H24O11	[M-H]-	Epicatechin-4'-O-β-D-glucopyranoside	Flavonoids	Flavanols	-	3	7286.46	4541.51	7628.42	9	9	9	3647.73	2275.26	3818.71	-	-
Zmdn002400	451.125	289.073	452.132	C21H24O11	[M-H]-	Epicatechin-3'-O-β-D-glucopyranoside	Flavonoids	Flavanols	-	3	7286.46	4541.51	7628.42	9	9	9	3647.73	2275.26	3818.71	-	-
mad2085	457.078	295.045	458.085	C22H18O11	[M-H]-	Caffeoyl-p-coumaroyltartaric acid	Phenolic acids	Phenolic acids	-	3	22460.1	29165.8	28972.5	27967.6	29034.4	33400.4	25213.8	29100.1	31186.4	-	-
YC512118	282.279	247.243	281.272	C18H35NO	[M+H]+	Oleamide (9-Octadecenamide)	Lipids	Free fatty acids	301-02-0	2	5433.08	7174.95	7153.12	5923.93	6297.68	6666.11	5678.5	6736.31	6909.62	C19670	-
Lmyn003971	521.203	359.149	522.21	C26H34O11	[M-H]-	Dihydrodehydrodiconiferyl alcohol-4-O-glucoside	Lignans and Coumarins	Lignans	-	3	229044	258480	254127	345423	390414	405560	287234	324447	329844	-	-
HJN083	521.202	359.15	522.211	C26H34O11	[M-H]-	Lariciresinol-4'-O-glucoside	Lignans and Coumarins	Lignans	143663-00-7	1	229044	258480	254127	345423	390414	405560	287234	324447	329844	-	-
pme0088	285.041	151	286.048	C15H10O6	[M-H]-	Luteolin (5,7,3',4'-Tetrahydroxyflavone)	Flavonoids	Flavones	491-70-3	3	9	9	9	12904.8	9919.92	13789	6456.9	4964.46	6898.98	C01514	ko00941,ko00944,ko01100,ko01110
Zmjn001813	159.066	97.0649	160.074	C7H12O4	[M-H]-	Pimelic acid*	Organic acids	Organic acids	111-16-0	3	70653.3	68238	57000.2	36498.6	38507	49400.8	53576	53372.5	53200.5	C02656	ko00780,ko01100,ko01240
Lmhp002832	549.162	411.111	548.153	C26H28O13	[M+H]+	Chrysin-6-C-arabinoside-8-C-glucoside	Flavonoids	Flavones	185145-33-9	3	182732	168676	240713	264181	207445	246862	223456	188060	243787	-	-
Lmmp003167	470.229	220.096	469.221	C25H31N3O6	[M+H]+	Bis(Caffeoyl)Spermidine	Alkaloids	Phenolamine	124935-80-4	3	9	4705.95	1551.64	6523.88	9	2298.84	3266.44	2357.48	1925.24	-	-
Lmsp004166	611.161	303.052	610.153	C27H30O16	[M+H]+	Quercetin-3-O-glucoside-7-O-rhamnoside	Flavonoids	Flavonols	-	3	46287.2	30430.4	33249.4	74597.9	82136.9	72665	60442.6	56283.6	52957.2	-	-
pme2122	112.087	95	111.08	C5H9N3	[M+H]+	Histamine	Alkaloids	Alkaloids	51-45-6	3	27168.5	32121.7	28047.1	34596.7	31562	31089.1	30882.6	31841.8	29568.1	C00388	ko00340,ko01100,ko01110
pme3083	164.04	120	165.043	C8H7NO3	[M-H]-	2-(Formylamino)benzoic acid	Phenolic acids	Phenolic acids	3342-77-6	3	23846.8	25475.6	20372.9	226258	235182	203681	125052	130329	112027	C05653	ko00380,ko01100
Zmhn001970	389.124	227.079	390.132	C20H22O8	[M-H]-	Piceid	Others	Stilbene	27208-80-6	3	72773.4	93367.4	73275.7	114300	116462	92708.3	93536.9	104915	82992	C10275	-
pme2292	89.1073	72.0808	88.1	C4H12N2	[M+H]+	Putrescine	Alkaloids	Alkaloids	110-60-1	3	50801	68945.5	54751.8	169234	174990	195404	110017	121968	125078	C00134	ko00330,ko00472,ko00480,ko00960,ko01100,ko01110,ko02010
mws1417	160.04	116	161.048	C9H7NO2	[M-H]-	Indole-3-carboxylic acid	Alkaloids	Plumerane	771-50-6	3	47699.3	50712.5	45746.5	48970.6	52409.3	72419.2	48335	51560.9	59082.8	C19837	-
Lmhp008885	440.277	299.258	439.27	C20H42NO7P	[M+H]+	LysoPE 15:0(2n isomer)	Lipids	LPE	-	1	31707.6	35261	25959	42853.3	45022	49789.5	37280.5	40141.5	37874.2	-	-
Lmyn006011	677.375	397.134	678.383	C33H58O14	[M-H]-	Gingerglycolipid B	Lipids	Glycerol ester	88168-90-5	2	163381	155645	179265	231107	352210	373018	197244	253928	276141	-	-
MWS1848	135.045	92.0274	136.052	C8H8O2	[M-H]-	Phenyl acetate	Phenolic acids	Phenolic acids	122-79-2	3	20694.4	29184.4	18168.3	23351.3	20289.1	10292.9	22022.8	24736.7	14230.6	C00548	-
Lmmn003323	271.228	225.22	272.235	C16H32O3	[M-H]-	2-Hydroxyhexadecanoic acid	Organic acids	Organic acids	764-67-0	2	208799	212841	254857	286217	284198	281201	247508	248519	268029	-	-
Lmzn001582	387.166	207.102	388.174	C18H28O9	[M-H]-	5'-Glucosyloxyjasmanic acid	Phenolic acids	Phenolic acids	-	1	278304	251067	312768	242189	206979	246863	260246	229023	279816	-	-
pmb0197	298.1	166.3	297.107	C11H15N5O5	[M+H]+	N7-Methylguanosine	Nucleotides and derivatives	Nucleotides and derivatives	20244-86-4	3	6340.55	6797.35	5710.25	9	9	9	3174.78	3403.18	2859.63	C20674	-
mws0458	151.04	136	152.047	C8H8O3	[M-H]-	Vanillin; 4-Hydroxy-3-Methoxybenzaldehyde	Phenolic acids	Phenolic acids	121-33-5	3	82135.7	95822.8	85009.8	73179.4	95333.5	103002	77657.6	95578.2	94006	C00755	ko00998,ko01100,ko01110
MWSmce496	377.195	137.06	376.189	C21H28O6	[M+H]+	Octahydrocurcumin	Phenolic acids	Phenolic acids	36062-07-4	1	7073.56	7859.61	3711.09	157598	235915	194284	82336	121887	98997.6	-	-
Lmsn015919	658.854	482.926	659.861	C6H18O24P6	[M-H]-	Phytic acid	Organic acids	Organic acids	83-86-3	3	111886	103133	110154	107730	102903	106340	109808	103018	108247	C01204	ko00562,ko01100,ko04070
Lmcn003163	579.078	289.073	580.085	C28H20O14	[M-H]-	Epitheaflavic acid-3-O-Gallate	Flavonoids	Flavanols	34218-97-8	3	7835.27	13918.6	16005.9	54376.7	44896.3	53764.2	31106	29407.5	34885	-	-
MWSslk133	257.177	195.178	258.183	C14H26O4	[M-H]-	1,14-Tetradecanedioic Acid	Lipids	Free fatty acids	821-38-5	3	15491.5	15743.7	15033.6	23491.5	17493	16611.3	19491.5	16618.4	15822.5	-	-
pmn001513	321	125	322.021	C14H10O9	[M-H]-	Digallic Acid	Phenolic acids	Phenolic acids	536-08-3	3	57352.6	38462.5	39282.5	40446.9	54272.3	43164.9	48899.7	46367.4	41223.7	C01572	-
pmp001111	579.171	561.161	578.164	C27H30O14	[M+H]+	Violanthin	Flavonoids	Flavones	40581-17-7	1	1.59841e+06	1.8351e+06	1.55485e+06	1.73456e+06	1.64304e+06	1.35803e+06	1.66648e+06	1.73907e+06	1.45644e+06	C10196	-
Hmtn001120	315.109	153.056	316.116	C14H20O8	[M-H]-	5-(2-Hydroxyethyl)-2-O-glucosylphenol	Phenolic acids	Phenolic acids	-	1	3.21524e+06	3.22459e+06	3.28618e+06	3.23491e+06	3.09456e+06	2.27281e+06	3.22508e+06	3.15958e+06	2.77949e+06	-	-
MWS1900	215.129	153.127	216.136	C11H20O4	[M-H]-	Undecanedioic acid	Lipids	Free fatty acids	1852-04-6	1	10594	14917.4	9067.01	13986.1	10833	12642.8	12290.1	12875.2	10854.9	-	-
mws4163	665.215	485.3	666.222	C24H42O21	[M-H]-	Nystose	Others	Saccharides	13133-07-8	3	196136	181989	117980	115172	159318	197531	155654	170654	157755	-	-
mws0889	135.03	75.01	136.037	C4H8O5	[M-H]-	D-Threonic Acid	Others	Saccharides	3909-12-4	3	242782	285780	193540	222329	264010	228913	232556	274895	211226	C21649	-
pme1419	164.074	104	163.067	C6H13NO2S	[M+H]+	L-Methionine methyl ester	Amino acids and derivatives	Amino acids and derivatives	10332-17-9	3	41873.8	43475	43001.9	49046.7	52096.4	45326.4	45460.2	47785.7	44164.2	-	-
Lmhp008273	438.262	297.242	437.254	C20H40NO7P	[M+H]+	LysoPE 15:1(2n isomer)	Lipids	LPE	-	3	9	9	9	3262.39	9	5815	1635.7	9	2912	-	-
pmb3114	561.14	289.2	562.148	C30H26O11	[M-H]-	Epicatechin-epiafzelechin	Flavonoids	Flavanols	-	1	40935	36064.3	48828.1	91530.6	137374	104247	66232.8	86719.4	76537.6	-	-
mws0014	193.051	134.01	194.058	C10H10O4	[M-H]-	Ferulic acid*	Phenolic acids	Phenolic acids	537-98-4	1	169701	147691	177494	312944	384122	379176	241323	265906	278335	C01494	ko00940,ko01100,ko01110
MWSmce598	829.282	325.115	828.275	C30H52O26	[M+H]+	Maltopentaose	Others	Saccharides	34620-76-3	3	22661.8	30471.8	22374.6	15136.6	20950.6	25251.2	18899.2	25711.2	23812.9	-	-
Lmfp003403	481.098	319.048	480.09	C21H20O13	[M+H]+	Quercetagetin-7-O-glucoside(Quercetagitrin)	Flavonoids	Flavonols	548-75-4	1	154202	146949	148526	292477	279928	284599	223339	213439	216563	-	-
mws4002	154.086	137	153.079	C8H11NO2	[M+H]+	Dopamine	Alkaloids	Phenolamine	51-61-6	1	2.47201e+06	2.22732e+06	2.1148e+06	5.36196e+06	4.78291e+06	4.7599e+06	3.91699e+06	3.50511e+06	3.43735e+06	C03758	ko00350,ko00950,ko00965,ko01100,ko01110
pme3033	104.071	86	103.063	C4H9NO2	[M+H]+	N,N-Dimethylglycine	Amino acids and derivatives	Amino acids and derivatives	1118-68-9	3	1.99028e+06	1.89173e+06	1.95142e+06	2.56524e+06	2.3445e+06	2.29776e+06	2.27776e+06	2.11811e+06	2.12459e+06	C01026	ko00260,ko01100
Jmwn002117	331.103	153.02	332.111	C14H20O9	[M-H]-	2-(3,4-dihydroxyphenyl)ethanediol 1-O-β-D-glucopyranoside	Phenolic acids	Phenolic acids	-	1	370974	367998	401819	535006	595081	582204	452990	481540	492011	-	-
Lmmn001294	331.103	153.02	332.111	C14H20O9	[M-H]-	Koaburaside	Phenolic acids	Phenolic acids	41653-73-0	1	370974	367998	401819	535006	595081	582204	452990	481540	492011	-	-
Zmxp004722	435.127	273.076	434.121	C21H22O10	[M+H]+	Thunberginol G 3'-Glucoside	Lignans and Coumarins	Coumarins	-	1	1.93791e+06	1.8114e+06	1.88321e+06	2.34964e+06	2.12095e+06	2.17441e+06	2.14377e+06	1.96618e+06	2.02881e+06	-	-
mws0058	299.056	284	300.063	C16H12O6	[M-H]-	Diosmetin (5,7,3'-Trihydroxy-4'-methoxyflavone)	Flavonoids	Flavones	520-34-3	3	1121.27	9	1406.36	9	9	9	565.134	9	707.681	C10038	-
Zmhn001793	341.089	179.034	342.096	C15H18O9	[M-H]-	6-O-Caffeoyl-D-glucose*	Phenolic acids	Phenolic acids	-	1	66454	63212.5	72970.7	246322	120766	454043	156388	91989.3	263507	-	-
pme0500	503.162	323	504.169	C18H32O16	[M-H]-	D-Melezitose*	Others	Saccharides	597-12-6	1	77613.6	65956.4	97897.1	85242.9	97474.4	91668.7	81428.2	81715.4	94782.9	C08243	-
pmf0348	187.134	97	188.141	C10H20O3	[M-H]-	2,6-Dimethyl-7-octene-2,3,6-triol	Others	Saccharides	73815-21-1	3	12189.7	16094.1	19386.8	9011.63	4777.26	13935.7	10600.7	10435.7	16661.3	-	-
mws0018	203.223	83	202.216	C10H26N4	[M+H]+	Spermine	Alkaloids	Alkaloids	71-44-3	3	2.77072e+07	2.61e+07	2.40074e+07	1.95646e+07	3.20807e+07	2.90567e+07	2.36359e+07	2.90903e+07	2.65321e+07	C00750	ko00330,ko00410,ko00480,ko00770,ko01100,ko01240
Lmhp008337	426.262	285.242	425.254	C19H40NO7P	[M+H]+	LysoPE 14:0(2n isomer)	Lipids	LPE	-	1	1470.21	2293.87	2298.18	4917.31	5892.6	5538	3193.76	4093.23	3918.09	-	-
pmb0864	426.262	285.242	425.254	C19H40NO7P	[M+H]+	LysoPE 14:0	Lipids	LPE	-	1	1470.21	2293.87	2298.18	4917.31	5892.6	5538	3193.76	4093.23	3918.09	-	-
pmp001110	535.145	517.134	534.137	C25H26O13	[M+H]+	Apigenin-6-C-xyloside-8-C-arabinoside	Flavonoids	Flavones	-	1	1.67145e+06	2.11743e+06	1.65253e+06	2.63932e+06	2.35337e+06	2.39078e+06	2.15539e+06	2.2354e+06	2.02166e+06	-	-
pmb0889	279.232	95.1	278.225	C18H30O2	[M+H]+	Punicic acid (9Z,11E,13Z-octadecatrienoic acid)	Lipids	Free fatty acids	544-72-9	3	152956	153721	132395	340382	295613	298120	246669	224667	215258	C08364	-
Lmmp003109	305.102	139.037	304.095	C16H16O6	[M+H]+	3'-O-Methyl-epicatechin	Flavonoids	Flavanols	76549-34-3	3	11504.7	4755.93	7643.73	33544.5	24091.4	35264.8	22524.6	14423.6	21454.3	-	-
MWSmce429	153.054	107.049	152.047	C8H8O3	[M+H]+	2',6'-Dihydroxyacetophenone	Phenolic acids	Phenolic acids	699-83-2	3	77985	80013.1	73956.1	95789.5	88127.1	76612.6	86887.3	84070.1	75284.3	-	-
pme0257	111.02	67	112.027	C4H4N2O2	[M-H]-	Uracil	Nucleotides and derivatives	Nucleotides and derivatives	66-22-8	3	148984	168159	126945	101268	111414	122417	125126	139786	124681	C00106	ko00240,ko00410,ko00770,ko01100
Lmhp011562	353.269	261.221	352.261	C21H36O4	[M+H]+	1-α-Linolenoyl-glycerol	Lipids	Glycerol ester	-	2	5302.08	5905.03	4980.4	22814.2	22883.7	23859.3	14058.2	14394.4	14419.8	-	-
mws2367	299.114	119	300.121	C14H20O7	[M-H]-	Salidroside	Phenolic acids	Phenolic acids	10338-51-9	3	9	3595.83	4630.01	10778.1	12999.3	6668.65	5393.56	8297.55	5649.33	C06046	ko00350,ko01100
Zmyn000083	338.99	78.9582	339.996	C6H14O12P2	[M-H]-	D-Glucose 1,6-bisphosphate	Others	Saccharides	10139-18-1	2	790976	725668	634300	645378	755842	712798	718177	740755	673549	C01231	ko00500,ko01100
MWSmce583	165.02	91.0192	166.027	C8H6O4	[M-H]-	Piperonylic acid	Organic acids	Organic acids	94-53-1	3	1.56889e+06	1.62485e+06	1.79231e+06	1.53827e+06	1.64396e+06	1.64565e+06	1.55358e+06	1.6344e+06	1.71898e+06	-	-
Lmhp010757	506.324	365.305	505.317	C25H48NO7P	[M+H]+	LysoPE 20:2	Lipids	LPE	-	3	2772.41	2172.66	1296.38	4023.31	3919.15	3934.77	3397.86	3045.9	2615.57	-	-
mws1499	149.046	59.0131	150.053	C5H10O5	[M-H]-	D-Arabinose*	Others	Saccharides	10323-20-3	3	170393	171065	127968	188853	211142	227224	179623	191103	177596	C00216	ko00040,ko00053
mws0277	191.056	85.0296	192.063	C7H12O6	[M-H]-	Quinic Acid	Organic acids	Organic acids	77-95-2	3	1.3661e+06	1.40477e+06	1.204e+06	914945	946964	1.07054e+06	1.14052e+06	1.17587e+06	1.13727e+06	C00296	ko00400,ko01100
pmf0420	149.061	74.9	150.068	C9H10O2	[M-H]-	Benzyl acetate	Organic acids	Organic acids	140-11-4	3	1.98031e+06	2.10515e+06	2.06216e+06	1.77375e+06	2.12767e+06	1.9902e+06	1.87703e+06	2.11641e+06	2.02618e+06	C15513	-
Cmsp007094	271.096	225.091	270.089	C16H14O4	[M+H]+	Nudol	Quinones	PhenAnthraquinones	86630-46-8	3	9	9	9	54240.1	18657.8	15096.1	27124.5	9333.4	7552.56	-	-
Hmgp006701	625.254	325.108	624.247	C36H36O8N2	[M+H]+	Lyciumamide A	Alkaloids	Phenolamine	-	1	2755.71	9	531.565	4303.83	6195.97	4798.53	3529.77	3102.48	2665.05	-	-
mws0367	277.217	277.217	278.225	C18H30O2	[M-H]-	α-Linolenic Acid*	Lipids	Free fatty acids	463-40-1	1	3.08664e+06	3.09854e+06	3.12939e+06	5.8066e+06	6.24121e+06	6.25137e+06	4.44662e+06	4.66988e+06	4.69038e+06	C06427	ko00592,ko01040,ko01100,ko01110
pmb0883	482.324	341.305	481.317	C23H48NO7P	[M+H]+	LysoPE 18:0	Lipids	LPE	69747-55-3	3	2303	2735.5	2524.34	4882.59	6320.18	5342.19	3592.8	4527.84	3933.27	-	-
Lskp211407	153.054	77.0387	152.047	C8H8O3	[M+H]+	resacetophenone	Others	Others	-	3	106988	120485	122103	126884	147571	142008	116936	134028	132056	-	-
Hmtp001106	153.055	77.0387	152.047	C8H8O3	[M+H]+	Aquilegiolide	Others	Ketone compounds	94481-79-5	2	106988	120485	122103	126884	147571	142008	116936	134028	132056	-	-
Zmyn005384	299.26	253.255	300.266	C18H36O3	[M-H]-	2R-Hydroxyoctadecanoic Acid	Lipids	Free fatty acids	26633-48-7	2	57671.6	69017.1	89684.1	70849.3	58397.1	58184.3	64260.4	63707.1	73934.2	C03042	-
Lhgp102205	315.159	123.044	314.152	C19H22O4	[M+H]+	(4E)-1,5-Bis(4-hydroxyphenyl)-2-(methoxymethyl)-4-penten-1-ol	Others	Others	-	1	700.679	1397.18	4073.71	5346.67	33039.6	19865.6	3023.68	17218.4	11969.7	-	-
zjsp010413	329.137	149.059	328.131	C19H20O5	[M+H]+	2,3,7-trihydroxy-5-(3,4-dihydroxy-E-styryl)-6,7,8,9-tetrahydro-5H-benzocycloheptene(iso-2)	Others	Others	-	1	9	1587.17	2092.93	15930.9	84163.8	64159	7969.95	42875.5	33126	-	-
pme0193	147.076	84	146.069	C5H10N2O3	[M+H]+	L-Glutamine	Amino acids and derivatives	Amino acids and derivatives	56-85-9	1	5.57607e+06	5.87612e+06	6.04121e+06	5.7933e+06	5.63404e+06	6.33466e+06	5.68468e+06	5.75508e+06	6.18793e+06	C00064	ko00220,ko00230,ko00240,ko00250,ko00630,ko00750,ko00910,ko00970,ko01100,ko01230,ko01240,ko02010
MWSHY0027	373.128	343.091	372.121	C20H20O7	[M+H]+	Tangeretin (4',5,6,7,8-Pentamethoxyflavone)	Flavonoids	Flavones	481-53-8	2	9541.89	5707.84	11299.5	6155.36	7913	10518.3	7848.62	6810.42	10908.9	C10190	-
Smgp004575	465.1	303.05	464.096	C21H20O12	[M+H]+	Quercetin-5-O-β-D-glucoside	Flavonoids	Flavonols	-	1	617276	512093	591437	1.17195e+06	1.15535e+06	963420	894611	833723	777429	-	-
pmn001695	371.098	249.063	372.106	C16H20O10	[M-H]-	Trihydroxycinnamoylquinic acid	Phenolic acids	Phenolic acids	-	1	296360	294968	254162	113449	112650	116919	204905	203809	185540	-	-
Hmsp000364	144.098	98.09	143.095	C7H13NO2	[M+H]+	L-Cyclopentylglycine	Amino acids and derivatives	Amino acids and derivatives	2521-84-8	3	398262	388584	440116	350221	353559	295913	374241	371072	368015	-	-
mws2108	353.088	191.05	354.095	C16H18O9	[M-H]-	Cryptochlorogenic acid (4-O-Caffeoylquinic acid)	Phenolic acids	Phenolic acids	905-99-7	3	40904	42009.2	118625	25771.4	12499.4	21722.7	33337.7	27254.3	70173.9	-	-
Lsjp211209	193.157	91.0536	192.151	C13H20O	[M+H]+	β-ionone(ISO4)	Others	Others	-	3	101391	111446	114699	88567.1	89399.9	91350.4	94979.2	100423	103025	-	-
mws2220	457.078	169.02	458.085	C22H18O11	[M-H]-	Gallocatechin 3-O-gallate	Flavonoids	Flavanols	5127-64-0	3	30680.1	31459.5	9153.66	40059.6	36150.8	21648.6	35369.9	33805.1	15401.1	-	-
pmb2640	199.17	199.17	200.178	C12H24O2	[M-H]-	Dodecanoic acid (Lauric acid)	Lipids	Free fatty acids	143-07-7	1	30028	30020.7	31233.5	35608.5	25268.8	31148.5	32818.2	27644.8	31191	C02679	ko00061,ko01100,ko01110
zjnp112911	463.306	301.181	462.298	C27H42O6	[M+H]+	stachysterone A	Steroids	Steroid	30655-78-8	3	10546.5	5742.83	12531	9318.73	9638.85	17346.9	9932.61	7690.84	14938.9	-	-
MWStz070	182.081	91.0548	181.074	C9H11NO3	[M+H]+	N-(2-Hydroxy-4-methoxyphenyl)acetamide	Alkaloids	Phenolamine	58469-06-0	1	1.48443e+07	1.37562e+07	1.14076e+07	9.27422e+06	1.17615e+07	1.09873e+07	1.20593e+07	1.27588e+07	1.11975e+07	-	-
MWSmce264	153.06	123.049	154.063	C8H10O3	[M-H]-	Hydroxytyrosol	Phenolic acids	Phenolic acids	10597-60-1	1	9	9	9	26001.5	19251.2	9988.44	13005.2	9630.11	4998.72	-	-
MWSmce520	281.248	155.095	282.256	C18H34O2	[M-H]-	Petroselinic acid	Lipids	Free fatty acids	593-39-5	3	1203.1	1351.53	1741.89	2258.88	2272.03	2869.87	1730.99	1811.78	2305.88	C08363	-
Lmhp009190	679.39	263.237	678.383	C33H58O14	[M+H]+	2-Linoleoylglycerol-1,3-di-O-glucoside	Lipids	Glycerol ester	-	2	37563.8	28437.8	22263.6	35517.1	36560.7	44010.4	36540.4	32499.2	33137	-	-
pmf0174	157.16	157.2	158.167	C10H22O	[M-H]-	1-Decanol*	Others	Saccharides	112-30-1	3	2.43592e+06	2.40055e+06	2.67127e+06	2.45341e+06	2.48401e+06	2325636	2.44467e+06	2.44228e+06	2.49845e+06	C01633	-
mws1401	175.108	84	174.101	C7H14N2O3	[M+H]+	L-Theanine	Amino acids and derivatives	Amino acids and derivatives	3081-61-6	3	62015.5	9	44971.9	59926.3	60862.1	54032.9	60970.9	30435.6	49502.4	C01047	-
Lmtn004049	263.129	204.115	264.136	C15H20O4	[M-H]-	Abscisic acid	Organic acids	Organic acids	21293-29-8	3	20807.1	29229.6	25252.3	59103.4	46113.9	57426.4	39955.2	37671.7	41339.4	C06082	ko00906,ko01100,ko01110,ko04075
Hmsn001911	301.094	139.04	302.1	C13H18O8	[M-H]-	Idesin	Phenolic acids	Phenolic acids	20331-85-5	3	486313	481518	446565	736712	753703	787892	611513	617611	617229	-	-
Hmsn002598	301.092	139.04	302.1	C13H18O8	[M-H]-	Salirepin	Phenolic acids	Phenolic acids	26652-12-0	3	486313	481518	446565	736712	753703	787892	611513	617611	617229	-	-
pmf0297	297.324	183.1	298.324	C20H42O	[M-H]-	1-Eicosanol	Lipids	Free fatty acids	629-96-9	3	9	9	9	27626.4	33971.8	33140.8	13817.7	16990.4	16574.9	-	-
Lmhp009384	679.39	263.237	678.383	C33H58O14	[M+H]+	1-Linoleoylglycerol-2,3-di-O-glucoside	Lipids	Glycerol ester	-	2	36573.8	27188.5	24719.1	57425	53349.6	52756.6	46999.4	40269.1	38737.9	-	-
MWS0952	380.257	78.9591	381.264	C18H40NO5P	[M-H]-	Dihydrosphingosine-1-Phosphate	Lipids	Sphingolipids	19794-97-9	3	5023.67	5814.86	3227.47	7800.04	8184.86	9199.91	6411.85	6999.86	6213.69	C01120	ko00600,ko01100
Cmyn001328	339.069	177.018	340.079	C15H16O9	[M-H]-	Daphnin*	Lignans and Coumarins	Coumarins	486-55-5	3	37023.8	30159	45216.4	28234.5	30144.7	32358.6	32629.2	30151.8	38787.5	C01421	-
MWSHY0064	625.174	317.065	624.169	C28H32O16	[M+H]+	Isorhamnetin-3-O-neohesperidoside*	Flavonoids	Flavonols	55033-90-4	3	31629.5	34432.5	43551.8	121454	153368	144776	76541.8	93900.3	94164	-	-
pmf0175	157.16	157.2	158.167	C10H22O	[M-H]-	2-Decanol*	Others	Saccharides	1120-06-5	3	2.97441e+06	3.06628e+06	2.75807e+06	2.8907e+06	2.93475e+06	3.03074e+06	2.93255e+06	3.00051e+06	2.8944e+06	-	-
Cmzn005251	433.113	271.062	434.121	C21H22O10	[M-H]-	6-O-Caffeoylarbutin	Phenolic acids	Phenolic acids	136172-60-6	1	2.16376e+06	5.3889e+06	5.62537e+06	5.50294e+06	5.7511e+06	5.8725e+06	3.83335e+06	5.57e+06	5.74893e+06	-	-
Lssp210381	579.15	409.091	578.142	C30H26O12	[M+H]+	procyanidinB-2	Others	Others	-	1	233340	248576	243938	767794	823019	768385	500567	535798	506161	-	-
Lmhp010573	517.337	263.237	516.33	C27H48O9	[M+H]+	1-Linoleoylglycerol-3-O-glucoside	Lipids	Glycerol ester	-	2	31210.8	51807.7	45315.6	43689	65761	58865.3	37449.9	58784.4	52090.5	-	-
HX1359	359.134	197.08	358.142	C20H22O6	[M+H]+	Clemaphenol A	Lignans and Coumarins	Lignans	362606-60-8	3	5074.4	14086	10607.8	32483.3	29926	25859.3	18778.9	22006	18233.5	C17808	-
mws0366	277.217	277.219	278.225	C18H30O2	[M-H]-	γ-Linolenic Acid*	Lipids	Free fatty acids	506-26-3	1	962798	942882	983158	1.77856e+06	1.87927e+06	1.92229e+06	1.37068e+06	1.41108e+06	1.45272e+06	C06426	ko00591,ko01040,ko01100
Lmdn001925	537.198	375.152	538.205	C26H34O12	[M-H]-	Olivil-4'-O-glucoside	Lignans and Coumarins	Lignans	76880-93-8	3	72619.3	91601.1	84819.3	107588	102335	105865	90103.6	96967.8	95342	-	-
Zmdn003480	537.198	375.152	538.205	C26H34O12	[M-H]-	Cycloolivil-6-O-glucoside	Lignans and Coumarins	Lignans	-	3	72619.3	91601.1	84819.3	107588	102335	105865	90103.6	96967.8	95342	-	-
MWSmce165	165.082	59.0159	166.084	C6H14O5	[M-H]-	L-Fucitol	Others	Saccharides	13074-06-1	3	99541.2	99135.1	105775	76127.4	101201	106443	87834.3	100168	106109	-	-
pmn001606	309.28	309.28	310.287	C20H38O2	[M-H]-	Eicosenoic acid	Lipids	Free fatty acids	26764-41-0	3	530119	366104	390329	1.98959e+06	545503	537340	1.25985e+06	455803	463835	C16526	ko01040
Lmhp002031	245.18	86.097	244.179	C12H24N2O3	[M+H]+	L-Leucyl-L-Leucine	Amino acids and derivatives	Amino acids and derivatives	3303-31-9	1	53416.1	19994.9	31653.5	61899	84661.6	44984.9	57657.5	52328.2	38319.2	-	-
zjsp010409	331.155	107.048	330.147	C19H22O5	[M+H]+	Muricarpone B	Others	Others	-	2	9	9	9	17195.7	42877.7	21220.9	8602.33	21443.4	10615	-	-
Lmjn002774	475.182	179.071	476.189	C21H32O12	[M-H]-	Darendoside B	Phenolic acids	Phenolic acids	94410-28-3	2	14904.2	18413.9	25539.5	18733.2	15754	18290.4	16818.7	17084	21914.9	-	-
mws5037	203.139	86.1001	202.132	C9H18N2O3	[M+H]+	L-Alanyl-L-leucine	Amino acids and derivatives	Amino acids and derivatives	3303-34-2	3	87141.1	74791.7	56929.2	63536.9	86630.1	91669.6	75339	80710.9	74299.4	-	-
ML10172161	103.004	59.0136	104.011	C3H4O4	[M-H]-	Hydroxypyruvic acid*	Organic acids	Organic acids	1113-60-6	3	1.00743e+06	1.15752e+06	1.07659e+06	1.06433e+06	1.33649e+06	1.3725e+06	1.03588e+06	1.247e+06	1.22454e+06	C00168	ko00260,ko00630,ko01100,ko01110,ko01200
Lmbn000193	103.004	59.0139	104.011	C3H4O4	[M-H]-	Tartronate semialdehyde*	Organic acids	Organic acids	2480-77-5	3	1.00743e+06	1.15752e+06	1.07659e+06	1.06433e+06	1.33649e+06	1.3725e+06	1.03588e+06	1.247e+06	1.22454e+06	C01146	ko00053,ko00630,ko01100
Zmxp005324	361.164	189.09	360.157	C20H24O6	[M+H]+	Dihydrodehydrodiconiferyl alcohol	Lignans and Coumarins	Lignans	126253-41-6	3	9	9	9	9	5062.84	2604.6	9	2535.92	1306.8	-	-
Lmqn000213	665.215	341.109	666.222	C24H42O21	[M-H]-	Stachyose	Others	Saccharides	470-55-3	2	132991	117308	114621	141654	157204	155118	137323	137256	134870	C01613	ko00052,ko01100
Ymjm000153	583.167	153.02	584.174	C26H32O15	[M-H]-	Henryoside	Phenolic acids	Phenolic acids	72021-23-9	3	600888	515618	530407	611581	509166	482055	606234	512392	506231	-	-
pmb0998	364.065	152.1	363.058	C10H14N5O8P	[M+H]+	Guanosine 5'-monophosphate	Nucleotides and derivatives	Nucleotides and derivatives	85-32-5	3	41217.8	32909.8	25837.6	30753.6	45014.4	30456.3	35985.7	38962.1	28147	C00144	ko00230,ko01100
MWS1962	153.127	83.0474	152.12	C10H16O	[M+H]+	cis-Citral	Organic acids	Organic acids	5392-40-5	3	23556.8	25886	19107.4	22940.1	21305.2	25238	23248.5	23595.6	22172.7	C09847	ko01110
Lmdp002969	481.097	319.057	480.09	C21H20O13	[M+H]+	Myricetin-3-O-galactoside	Flavonoids	Flavonols	15648-86-9	2	148526	154652	154202	277998	308886	304455	213262	231769	229328	-	-
Lmjp003295	479.118	317.073	478.111	C22H22O12	[M+H]+	6-Methoxykaempferol-3-O-glucoside	Flavonoids	Flavonols	63422-27-5	3	67143.6	54249.2	78893.3	123463	100107	158229	95303.5	77177.9	118561	-	-
Lmjp002906	479.118	317.065	478.111	C22H22O12	[M+H]+	Rhamnetin-3-O-Glucoside	Flavonoids	Flavonols	27875-34-9	3	67143.6	54249.2	78893.3	123463	100107	158229	95303.5	77177.9	118561	-	-
HJN110	455.359	455.359	456.36	C30H48O3	[M-H]-	Betulinic acid	Terpenoids	Triterpene	472-15-1	3	14807.6	7126.58	13222.3	11343.5	14330.4	13247.6	13075.6	10728.5	13235	C08619	-
pmp001248	428.19	369.11	428.168	C20H30NO9+	[M]+	Caffeoylcholine-4-O-glucoside	Alkaloids	Phenolamine	-	3	8391.35	8659.37	5211.69	21581.3	14379.4	9290.4	14986.3	11519.4	7251.05	-	-
pmb1096	118.065	91	117.058	C8H7N	[M+H]+	Indole	Alkaloids	Plumerane	120-72-9	2	181332	217619	178845	264080	212735	267280	222706	215177	223062	C00463	ko00380,ko00400,ko00402,ko01100,ko01110
Ymjm000152	271.081	108.021	272.09	C12H16O7	[M-H]-	p-Hydroxypheny-β-D-allopyranoside	Phenolic acids	Phenolic acids	-	1	2.75696e+06	2.96689e+06	2.76896e+06	3.2394e+06	3.02225e+06	3.3558e+06	2.99818e+06	2.99457e+06	3.06238e+06	-	-
Smcp000882	328.13	310.12	327.132	C15H21NO7	[M+H]+	N-benzoyl-2-aminoethyl-β-D-glucopyranoside	Alkaloids	Alkaloids	-	3	23357.8	25733.5	25435.7	26837.8	31341.5	34276.8	25097.8	28537.5	29856.2	-	-
Lssp210087	359.15	137.062	358.142	C20H22O6	[M+H]+	Matairesinol	Lignans and Coumarins	Lignans	580-72-3	3	8865.32	9	8072.09	24813.3	23312.6	22416.1	16839.3	11660.8	15244.1	C10682	ko00998,ko01100,ko01110
Lmbn005923	277.217	59.0139	278.225	C18H30O2	[M-H]-	Crepenynic acid	Lipids	Free fatty acids	2277-31-8	1	20091.7	18723.6	18562.7	29709.9	35131.8	33415.6	24900.8	26927.7	25989.1	C07289	ko00591
pmc1990	299.1	223.1	300.1	C17H16O5	[M-H]-	4'-Hydroxy-5,7-dimethoxyflavanone	Flavonoids	Flavanones	-	3	1.13983e+06	905405	1.19835e+06	1.16714e+06	1.24066e+06	1.07351e+06	1.15349e+06	1.07303e+06	1.13593e+06	-	-
pmb3081	288.997	97	290.004	C6H11PO11	[M-H]-	Glucarate O-Phosphoric acid	Others	Saccharides	-	3	1.61163e+07	1.61317e+07	1.65846e+07	1.58443e+07	1.62177e+07	1.34224e+07	1.59803e+07	1.61747e+07	1.50035e+07	-	-
MWSHY0174	291.086	139.04	290.079	C15H14O6	[M+H]+	Epicatechin*	Flavonoids	Flavanols	490-46-0	1	352021	290990	321752	926081	1.07348e+06	973516	639051	682238	647634	C09727	ko00941,ko01100,ko01110
Hmcp009963	180.137	123.07	180.138	C11H18NO+	[M]+	Candicine	Alkaloids	Phenolamine	6656-13-9	3	23071.3	24346.9	20741	22554.5	17459.6	20368.6	22812.9	20903.3	20554.8	C10575	-
pme2165	155.01	111	156.017	C5H4N2O4	[M-H]-	Orotic acid (Vitamin B13)	Others	Vitamin	65-86-1	3	44226.9	43675.8	44841	34547.5	59919.8	44496.5	39387.2	51797.8	44668.8	C00295	ko00240,ko01100,ko01240
Lmdp003286	465.102	303.061	464.095	C21H20O12	[M+H]+	Isohyperoside	Flavonoids	Flavonols	35589-21-0	3	578039	595438	546458	1.22981e+06	1.12043e+06	1.03751e+06	903927	857936	791983	-	-
Hmcp002207	479.118	317.06	478.111	C22H22O12	[M+H]+	Isorhamnetin-7-O-glucoside (Brassicin)	Flavonoids	Flavonols	6743-96-0	3	87504.7	82326.4	82757.8	170421	167399	180711	128963	124863	131735	-	-
pme0243	131.035	87.045	132.042	C5H8O4	[M-H]-	Glutaric acid*	Organic acids	Organic acids	110-94-1	3	188301	206479	178483	276655	273700	279250	232478	240089	228866	C00489	ko00071,ko00310,ko01100
Qmgp102504	332.133	152.07	331.132	C20H17N3O2	[M+H]+	Angustoline	Alkaloids	Plumerane	40041-95-0	1	2.12912e+06	2.07838e+06	1.99702e+06	2.34272e+06	2.64226e+06	2.42048e+06	2.23592e+06	2.36032e+06	2.20875e+06	-	-
MWSmce089	284.122	147.043	283.121	C17H17NO3	[M+H]+	p-Coumaroyltyramine	Alkaloids	Phenolamine	36417-86-4	1	2240.29	9	1079.23	17668	25080.9	25126.8	9954.14	12545	13103	-	-
MWSslk035	285.099	123.045	286.105	C13H18O7	[M-H]-	Orcinol glucoside	Phenolic acids	Phenolic acids	21082-33-7	3	33247.8	40602.1	35560.7	19519.6	15685.6	19191.8	26383.7	28143.9	27376.2	-	-
pma2987	142.097	124.087	141.09	C6H11N3O	[M+H]+	Histidinol	Alkaloids	Alkaloids	501-28-0	3	1.51e+07	1.56206e+07	1.65203e+07	1.57121e+07	1.50933e+07	17173529	1.54061e+07	1.53569e+07	1.68469e+07	C00860	ko00340,ko01100,ko01110,ko01230
pmb0681	403.102	367.08	402.095	C20H18O9	[M+H]+	Apigenin-8-C-Arabinoside	Flavonoids	Flavones	-	3	28111.7	25396.6	22653.7	22737	28808.5	28050.4	25424.4	27102.6	25352.1	-	-
MWSHY0201	579.171	287.062	578.164	C27H30O14	[M+H]+	Kaempferol-3,7-O-dirhamnoside (Kaempferitrin)	Flavonoids	Flavonols	482-38-2	3	21428.3	15585.8	15494.8	50367.8	44535.7	45106.9	35898.1	30060.8	30300.9	C16981	-
pma1303	492.308	184.073	491.301	C24H46NO7P	[M+H]+	LysoPC 16:2	Lipids	LPC	-	3	14190.5	20384.5	13340.5	10424.7	21575.6	27476.2	12307.6	20980	20408.4	-	-
MWSslk146	595.167	433.122	594.159	C27H30O15	[M+H]+	4'-O-Glucosylvitexin	Flavonoids	Flavones	38950-94-6	3	91827.8	133636	149218	145813	128591	152087	118820	131114	150653	-	-
Lmlp003161	265.155	177.062	264.147	C14H20N2O3	[M+H]+	N-Feruloylputrescine	Alkaloids	Phenolamine	501-13-3	3	75885	45092.4	31094.5	74776.2	25881.8	38682.4	75330.6	35487.1	34888.4	C10497	ko00330,ko01100
Lmjp003231	495.113	333.071	494.106	C22H22O13	[M+H]+	Patuletin-3-O-glucoside	Flavonoids	Flavonols	-	3	13185.3	8463.76	17237.5	21439.6	24235.1	29182.3	17312.5	16349.4	23209.9	-	-
HJAP005	495.113	333.068	494.106	C22H22O13	[M+H]+	Laricitrin-3-O-glucoside	Flavonoids	Flavonols	39986-90-8	3	13185.3	8463.76	17237.5	21439.6	24235.1	29182.3	17312.5	16349.4	23209.9	-	-
mws1094	287.056	259	288.063	C15H12O6	[M-H]-	Aromadendrin (Dihydrokaempferol)	Flavonoids	Flavanonols	480-20-6	2	2054.62	2541.8	8374	7686.82	9293.16	13463.8	4870.72	5917.48	10918.9	C00974	ko00941,ko01100,ko01110
pmb3023	449.109	287	450.116	C21H22O11	[M-H]-	Eriodictyol-8-C-glucoside	Flavonoids	Flavanones	1023271-51-3	3	208123	234589	243147	672868	715691	711802	440495	475140	477475	-	-
pmb3101	175.061	115.044	176.069	C7H12O5	[M-H]-	2-Isopropylmalic Acid*	Organic acids	Organic acids	49601-06-1	1	743170	768387	716252	900197	943633	1.07809e+06	821684	856010	897172	C02504	ko00290,ko00620,ko01100,ko01110,ko01210,ko01230
pme0422	193.058	134	194.058	C10H10O4	[M-H]-	Isoferulic Acid*	Phenolic acids	Phenolic acids	25522-33-2	1	219868	193091	198877	394393	448472	439069	307130	320782	318973	C10470	-
pmb0502	292.202	147.044	291.195	C16H25N3O2	[M+H]+	p-Coumaroylspermidine	Alkaloids	Phenolamine	-	3	6863.75	7906.84	1628.37	20262.3	19476.7	17338.7	13563	13691.8	9483.52	-	-
pmb2497	197	153	198.053	C9H10O5	[M-H]-	4-Hydroxy-3-methoxymandelate	Phenolic acids	Phenolic acids	55-10-7	3	137706	187138	137103	96311.9	148771	210154	117009	167954	173629	C05584	ko00350,ko01100
Zmhn001746	405.118	243.066	406.127	C20H22O9	[M-H]-	Piceatannol-3'-O-glucoside	Others	Stilbene	94356-26-0	3	9	9	9	14341.1	14885	10465.6	7175.04	7446.98	5237.29	-	-
Zmhn101746	405.118	243.066	406.126	C20H22O9	[M-H]-	Tetrahydroxy-stilbene-O-glucoside	Others	Stilbene	-	3	9	9	9	14341.1	14885	10465.6	7175.04	7446.98	5237.29	-	-
pme0253	174.113	86	173.105	C8H15NO3	[M+H]+	N-Acetyl-L-leucine	Amino acids and derivatives	Amino acids and derivatives	1188-21-2	3	42406.9	37283.7	32975.7	57756.7	34748.6	57482.9	50081.8	36016.2	45229.3	C02710	-
pme0490	124.039	78	123.032	C6H5NO2	[M+H]+	Nicotinic acid (Vitamin B3)	Others	Vitamin	59-67-6	3	61203.2	58940.7	60566	68706.7	62176.4	80192.6	64954.9	60558.5	70379.3	C00253	ko00760,ko00960,ko01100,ko01110,ko01240
pme0026	147.113	84	146.106	C6H14N2O2	[M+H]+	L-Lysine	Amino acids and derivatives	Amino acids and derivatives	56-87-1	3	7.11293e+06	6.86392e+06	7.05784e+06	7.69915e+06	7.68505e+06	8.51877e+06	7.40604e+06	7.27449e+06	7.78831e+06	C00047	ko00300,ko00310,ko00780,ko00960,ko00970,ko01100,ko01110,ko01210,ko01230,ko02010
mws0178	353.088	191.055	354.095	C16H18O9	[M-H]-	Chlorogenic acid (3-O-Caffeoylquinic acid)	Phenolic acids	Phenolic acids	327-97-9	3	53161.3	49730.2	211065	30164.1	32090.4	23730	41662.7	40910.3	117397	C00852	ko00940,ko00941,ko00945,ko01110
mws2212	179.035	135.046	180.042	C9H8O4	[M-H]-	Caffeic acid	Phenolic acids	Phenolic acids	331-39-5	3	17837.4	60912.7	39101.1	224731	221696	246542	121284	141305	142821	C01197	ko00940,ko01100,ko01110
pmn001368	699.251	537.197	700.258	C32H44O17	[M-H]-	Olivil-4,4'-Di-O-glucoside	Lignans and Coumarins	Lignans	-	3	9	9	9	3060.06	9470.53	1550.34	1534.53	4739.76	779.672	-	-
pmb2591	245.093	203.084	246.101	C13H14N2O3	[M-H]-	N-Acetyl-L-Tryptophan	Amino acids and derivatives	Amino acids and derivatives	1218-34-4	1	208559	142388	175132	217954	194245	291399	213257	168317	233266	-	-
pme0183	152.057	135	151.049	C5H5N5O	[M+H]+	Isoguanine	Nucleotides and derivatives	Nucleotides and derivatives	3373-53-3	3	207971	99796.2	193348	153401	160572	142418	180686	130184	167883	-	-
Lskp211422	659.363	335.26	658.356	C33H54O13	[M+H]+	sileneoside C	Steroids	Steroid	-	1	2535.51	2705.52	2377.62	9800.46	10606.6	9998.54	6167.98	6656.06	6188.08	-	-
Lmcp007155	373.13	343.083	372.121	C20H20O7	[M+H]+	3',4',5',5,7-Pentamethoxyflavone	Flavonoids	Flavones	53350-26-8	3	2170.74	1163.56	4503.82	1826.34	1331.28	1976.35	1998.54	1247.42	3240.09	-	-
pmp001076	373.128	343.08	372.121	C20H20O7	[M+H]+	Isosinensetin	Flavonoids	Flavones	17290-70-9	3	2170.74	1163.56	4503.82	1826.34	1331.28	1976.35	1998.54	1247.42	3240.09	-	-
MWSHY0113	465.102	303.058	464.096	C21H20O12	[M+H]+	Quercetin-3-O-galactoside (Hyperin)	Flavonoids	Flavonols	482-36-0	3	571636	592106	629717	1.2161e+06	1.10266e+06	959590	893870	847385	794654	C10073	-
Lmdp004892	535.108	287.055	534.101	C24H22O14	[M+H]+	Kaempferol-3-O-(6''-malonyl)galactoside	Flavonoids	Flavonols	-	3	11322.2	15937	11211.8	25769.4	20455.3	28022.3	18545.8	18196.2	19617.1	-	-
mws0281	191.02	111.009	192.027	C6H8O7	[M-H]-	Citric Acid	Organic acids	Organic acids	77-92-9	1	3.92762e+07	4.98933e+07	4.03916e+07	3.42504e+07	3.97496e+07	4.0503e+07	3.67633e+07	4.48215e+07	4.04473e+07	C00158	ko00020,ko00250,ko00630,ko01100,ko01110,ko01200,ko01210,ko01230,ko01240
MWS1882	132.03	88.0403	133.037	C4H7NO4	[M-H]-	Iminodiacetic acid	Organic acids	Organic acids	142-73-4	1	1.78019e+06	1.55842e+06	1.7464e+06	1.58946e+06	1.62579e+06	1.82975e+06	1.68483e+06	1.5921e+06	1.78807e+06	C19911	-
pmn001492	187.1	123.1	188.041	C11H8O3	[M-H]-	Ayapin	Lignans and Coumarins	Coumarins	494-56-4	3	16445.5	19181.1	23061.3	13989.7	10854.3	15089.6	15217.6	15017.7	19075.4	C18078	-
pmb2947	865.198	407.1	866.206	C45H38O18	[M-H]-	Catechin-catechin-catechin	Flavonoids	Flavanols	-	3	23993.6	18080.2	16244.1	67586.4	82689.8	90520.8	45790	50385	53382.4	-	-
pme3007	402.995	159	404.002	C9H14N2O12P2	[M-H]-	Uridine 5'-diphosphate	Nucleotides and derivatives	Nucleotides and derivatives	27821-45-0	3	26452.9	36355.3	31848.6	35961.5	14932.5	30705.2	31207.2	25643.9	31276.9	C00015	ko00240,ko00908,ko01100,ko01240
Lmln001856	479.086	316.023	480.091	C21H20O13	[M-H]-	5,7-Dihydroxy-4-oxo-2-(3,4,5-trihydroxyphenyl)-4H-chromen-3-yl-alloside	Others	Others	-	1	119344	97960.6	144678	254773	233337	293170	187059	165649	218924	-	-
mws1454	477.14	315	478.147	C23H26O11	[M-H]-	Persicoside	Flavonoids	Flavanones	28978-03-2	3	20066.5	24394.7	21223.2	8497.31	7977.81	9	14281.9	16186.2	10616.1	-	-
pmd0130	468.308	184.073	467.301	C22H46NO7P	[M+H]+	LysoPC 14:0	Lipids	LPC	20559-16-4	3	9907.72	9416.66	7930.23	20232	14380.1	17173.9	15069.8	11898.4	12552.1	-	-
MWS1983	343.125	89.0254	344.132	C12H24O11	[M-H]-	Maltitol	Others	Saccharides	585-88-6	3	59102.7	48363.9	49701.5	29836	42329.7	44723.8	44469.4	45346.8	47212.7	-	-
Qmhp111704	521.201	131.049	520.194	C26H32O11	[M+H]+	Pittogoside B	Lignans and Coumarins	Lignans	-	3	10775.5	1661.47	13257	11713.4	15055.2	6634.97	11244.4	8358.34	9945.97	-	-
Lmgp000796	150.057	61.01	149.048	C8H7NO2	[M+H]+	4-Hydroxymandelonitrile	Alkaloids	Phenolamine	13093-65-7	1	9.27704e+06	9.5859e+06	8.93204e+06	7.71197e+06	8.52872e+06	7.9697e+06	8.49451e+06	9.05731e+06	8.45087e+06	C00650	-
Lmsp004749	655.187	347.077	654.18	C29H34O17	[M+H]+	Syringetin-3-O-rutinoside	Flavonoids	Flavonols	-	3	12414.5	14195.5	5274.51	20308.4	29258	28455.5	16361.5	21726.8	16865	-	-
Lmrj002793	277.119	120.08	276.112	C14H16N2O4	[M+H]+	Cyclo(Phe-Glu)	Amino acids and derivatives	Amino acids and derivatives	-	3	17296.8	33206.6	24024.2	27337.2	19173.8	8343.34	22317	26190.2	16183.8	-	-
MWSmce274	123.049	93.0376	124.052	C7H8O2	[M-H]-	Salicyl Alcohol	Phenolic acids	Phenolic acids	90-01-7	3	9	9	9	9	4747.56	3633.63	9	2378.28	1821.32	C02323	-
mws0214	181.072	71	182.079	C6H14O6	[M-H]-	D-Sorbitol*	Others	Saccharides	50-70-4	3	43858	51631.8	29998.9	41331.9	56986.5	51542.6	42595	54309.2	40770.8	C00794	ko00051,ko00052,ko01100,ko02010
pmn001710	521.13	359.08	522.137	C24H26O13	[M-H]-	Rosmarinic acid-3'-O-glucoside	Phenolic acids	Phenolic acids	910028-78-3	2	216479	225544	220823	310248	391140	349290	263363	308342	285057	-	-
MWS1816	183.139	183.135	184.146	C11H20O2	[M-H]-	10-Undecenoic acid	Lipids	Free fatty acids	112-38-9	3	43127	44496.5	39052.9	46609.9	39917.5	40807	44868.4	42207	39930	C13910	-
Zmzp000145	189.16	84.0803	188.153	C9H20N2O2	[M+H]+	Trimethyllysine	Amino acids and derivatives	Amino acids and derivatives	23284-33-5	1	683192	858587	573028	1.18792e+06	1.15441e+06	1.10967e+06	935557	1.0065e+06	841349	C03793	ko00310,ko01100
Lmhp008744	677.374	261.221	676.367	C33H56O14	[M+H]+	1-α-Linolenoyl-glycerol-2,3-di-O-glucoside	Lipids	Glycerol ester	-	2	2385.82	2555.83	2382.36	7144.75	7995.46	5441.58	4765.28	5275.64	3911.97	-	-
Lbhp011114	245.117	121.065	244.11	C15H16O3	[M+H]+	STILBOSTEMIN C	Others	Others	-	1	9	9	9	2164.48	9	9	1086.74	9	9	-	-
Zmdp000376	130.091	84.0806	129.09	C5H11N3O	[M+H]+	4-Guanidinobutanal	Others	Aldehyde compounds	-	2	2.53704e+06	2.27075e+06	2.3867e+06	2.12482e+06	2.10059e+06	1.6814e+06	2.33093e+06	2.18567e+06	2.03405e+06	-	-
mws1349	302.305	109.2	301.298	C18H39NO2	[M+H]+	Dihydrosphingosine	Lipids	Sphingolipids	764-22-7	1	9	9	9	12024.1	15424.8	20350.1	6016.53	7716.88	10179.5	C00836	ko00600,ko01100
MWSHY0042	183.065	140.047	182.058	C9H10O4	[M+H]+	Syringaldehyde; 4-Hydroxy-3,5-Dimethoxybenzaldehyde	Phenolic acids	Phenolic acids	134-96-3	3	9	9	9	1634.26	5153.15	5321.32	821.631	2581.07	2665.16	-	-
Lmqp000427	146.081	82.0656	145.074	C6H11NO3	[M+H]+	N-Methyl-Trans-4-Hydroxy-L-Proline	Amino acids and derivatives	Amino acids and derivatives	4252-82-8	3	195280	207070	191324	249520	189048	197535	222400	198059	194429	-	-
pme2746	784.15	437	785.157	C27H33N9O15P2	[M-H]-	Riboflavin 5'-Adenosine Diphosphate	Nucleotides and derivatives	Nucleotides and derivatives	146-14-5	3	69714.7	56381.5	56153.5	53409.6	51717.7	58147.4	61562.2	54049.6	57150.5	C00016	ko00740,ko01100,ko01110,ko01240
mws0217	76.0393	29.994	75.032	C2H5NO2	[M+H]+	L-Glycine	Amino acids and derivatives	Amino acids and derivatives	56-40-6	3	198187	204915	192621	225550	220863	194846	211869	212889	193734	C00037	ko00230,ko00260,ko00310,ko00440,ko00460,ko00480,ko00630,ko00730,ko00860,ko00970,ko01100,ko01110,ko01200,ko01230,ko01240,ko02010
pmb2871	315.072	153.019	316.079	C13H16O9	[M-H]-	1-O-Gentisoyl-β-D-glucoside*	Phenolic acids	Phenolic acids	23445-11-6	1	556060	455531	584323	582587	647396	681001	569324	551464	632662	-	-
Lmfn004235	359.077	161.024	360.084	C18H16O8	[M-H]-	Myricetin-3,7,3'-trimethyl ether	Flavonoids	Flavonols	-	2	2.06199e+06	2.18197e+06	1.9787e+06	3.21398e+06	3.11947e+06	3.47859e+06	2.63798e+06	2.65072e+06	2.72865e+06	-	-
mws0250	182.081	136.1	181.074	C9H11NO3	[M+H]+	L-Tyrosine	Amino acids and derivatives	Amino acids and derivatives	60-18-4	2	1.82926e+07	1.41147e+07	1.473e+07	1.34777e+07	1.46612e+07	1.27476e+07	1.58852e+07	1.43879e+07	1.37388e+07	C00082	ko00130,ko00261,ko00350,ko00360,ko00400,ko00460,ko00730,ko00940,ko00950,ko00965,ko00966,ko00970,ko00998,ko01100,ko01110,ko01210,ko01230,ko01240
Lmsp003655	521.202	131.049	520.194	C26H32O11	[M+H]+	Dehydrodiconiferyl alcohol-gamma'-O-glucoside	Phenolic acids	Phenolic acids	-	3	4986.64	8289.97	10644.9	6587.29	17719.4	21205	5786.97	13004.7	15924.9	-	-
pme2617	166.053	102	165.046	C5H11NO3S	[M+H]+	L-Methionine Sulfoxide	Amino acids and derivatives	Amino acids and derivatives	3226-65-1	3	3.40142e+06	3.44558e+06	3.41185e+06	3.69553e+06	3.94064e+06	3.85028e+06	3.54848e+06	3.69311e+06	3.63106e+06	C02989	ko00270
MWSmce355	211.062	181.014	212.069	C10H12O5	[M-H]-	Methyl Syringate	Phenolic acids	Phenolic acids	884-35-5	3	8081.09	7070.54	5254.35	7772.65	12062.3	8233.41	7926.87	9566.43	6743.88	-	-
Zmyn000108	209.031	85.0294	210.038	C6H10O8	[M-H]-	D-Saccharic acid*	Others	Saccharides	87-73-0	3	156885	169615	186409	164007	158664	243375	160446	164139	214892	C00818	ko00053,ko01100
pme0008	176.103	113	175.096	C6H13N3O3	[M+H]+	L-Citrulline	Amino acids and derivatives	Amino acids and derivatives	372-75-8	3	6.0926e+06	6.37699e+06	6.42139e+06	7.12234e+06	6.07835e+06	6.23208e+06	6.60747e+06	6.22767e+06	6.32674e+06	C00327	ko00220,ko01100,ko01110,ko01230
zjbp110804	357.133	307.096	356.126	C20H20O6	[M+H]+	6,7-dimethoxy-2-[2-(4'-hydroxy-3'-methoxyphenyl)ethyl]chromone	Others	Others	-	3	9	9	9	2015.85	3409.12	2012.54	1012.42	1709.06	1010.77	-	-
Zmjp003463	565.156	433.114	564.147	C26H28O14	[M+H]+	Vitexin-2''-O-xyloside	Flavonoids	Flavones	-	3	419643	408961	396899	373859	413550	485507	396751	411256	441203	-	-
mws0179	367.103	190.9	368.111	C17H20O9	[M-H]-	Chlorogenic acid methyl ester	Phenolic acids	Phenolic acids	29708-87-0	3	45722.3	28352.1	43974	11314.8	11826.3	12668.6	28518.6	20089.2	28321.3	-	-
mws0520	224.092	136	223.084	C11H13NO4	[M+H]+	N-Acetyl-L-tyrosine	Amino acids and derivatives	Amino acids and derivatives	537-55-3	3	12839	17292.2	16013.8	16991.1	14939.4	19724	14915.1	16115.8	17868.9	-	-
Ljmp121501	279.158	149.023	278.152	C16H22O4	[M+H]+	Mansonone N	Terpenoids	Sesquiterpenoids	-	1	887606	880290	929437	922426	955489	907178	905016	917890	918307	-	-
pme3096	118	74	119.022	C3H5NO4	[M-H]-	Aminomalonic acid	Organic acids	Organic acids	1068-84-4	3	92836.3	91090.5	109473	9	9	9	46422.6	45549.8	54740.8	C00872	-
Wmzn000227	145.062	109.041	146.058	C6H10O4	[M-H]-	2,2-Dimethylsuccinic acid	Organic acids	Organic acids	597-43-3	1	231444	255278	263459	188746	216154	186316	210095	235716	224887	-	-
Qmyp122716	513.306	351.254	512.298	C27H44O9	[M+H]+	Pregnane A	Others	Others	-	3	3521.48	1015.29	1148.74	9	9	9	1765.24	512.147	578.87	-	-
pmb3142	299.1	137.1	300.084	C13H16O8	[M-H]-	Salicylic acid-2-O-glucoside	Phenolic acids	Phenolic acids	10366-91-3	3	43407.2	50982.8	48634.3	62055.6	67557.2	79059.7	52731.4	59270	63847	-	-
Lmtn003096	523.21	361.14	524.226	C26H36O11	[M-H]-	Secoisolariciresinol 4-O-glucoside	Lignans and Coumarins	Lignans	-	3	502253	583844	454972	707022	646244	683524	604637	615044	569248	-	-
Lmyn000160	237.062	87.0085	238.069	C8H14O8	[M-H]-	Mucic acid Dimethyl Ester	Phenolic acids	Phenolic acids	-	3	251470	234437	260431	247054	375276	255388	249262	304857	257909	-	-
Lmsp003939	625.176	317.067	624.169	C28H32O16	[M+H]+	Isorhamnetin-3-O-galactoide-7-O-rhamnoside	Flavonoids	Flavonols	-	3	9	9	9	9	7459.73	9	9	3734.36	9	-	-
Lmsp004045	625.176	317.069	624.169	C28H32O16	[M+H]+	Isorhamnetin-3-O-glucoside-7-O-rhamnoside	Flavonoids	Flavonols	-	3	9	9	9	9	7459.73	9	9	3734.36	9	-	-
Lmhp009526	515.322	261.221	514.314	C27H46O9	[M+H]+	2-α-Linolenoyl-glycerol-1-O-glucoside	Lipids	Glycerol ester	-	1	10671.4	10636.1	9624.66	16454.8	24387.2	25978.7	13563.1	17511.6	17801.7	-	-
pmp000127	625.176	607.2	624.169	C28H32O16	[M+H]+	Chrysoeriol-6,8-di-C-glucoside	Flavonoids	Flavones	-	3	21677.4	40522.4	29843.7	33805.5	38499.7	31882.5	27741.5	39511	30863.1	-	-
Zmdn001564	293.115	164.072	294.122	C14H18N2O5	[M-H]-	γ-Glutamylphenylalanine	Amino acids and derivatives	Amino acids and derivatives	7432-24-8	3	68671.6	89935	90004.9	73655.9	75608.4	60103.1	71163.8	82771.7	75054	-	-
pme3184	332.075	136	331.068	C10H14N5O6P	[M+H]+	2'-Deoxyadenosine-5'-monophosphate	Nucleotides and derivatives	Nucleotides and derivatives	653-63-4	3	133627	133992	117087	164425	176344	152879	149026	155168	134983	C00360	ko00230,ko01100
mws1015	339.072	177.019	340.079	C15H16O9	[M-H]-	Esculin (6,7-Dihydroxycoumarin-6-O-glucoside)*	Lignans and Coumarins	Coumarins	531-75-9	3	33152.7	40838.2	33371.2	22430.8	20475.4	29580.3	27791.7	30656.8	31475.7	C09264	-
pmn001640	449.073	316	450.08	C20H18O12	[M-H]-	Myricetin-3-O-arabinoside	Flavonoids	Flavonols	132679-85-7	3	4960.65	8498.83	708.979	2844.26	2132.96	4930.13	3902.46	5315.9	2819.55	-	-
mws0282	203.083	116.051	204.09	C11H12N2O2	[M-H]-	L-Tryptophan	Amino acids and derivatives	Amino acids and derivatives	73-22-3	1	1.43116e+07	1.50707e+07	1.32005e+07	1.54074e+07	1.59358e+07	1.704e+07	1.48595e+07	1.55033e+07	1.51203e+07	C00078	ko00260,ko00380,ko00400,ko00901,ko00966,ko00970,ko00998,ko01100,ko01110,ko01210,ko01230,ko01240
pmf0397	311.303	183.1	312.303	C20H40O2	[M-H]-	Arachidic acid	Lipids	Free fatty acids	506-30-9	3	449679	436889	576373	487501	417688	395011	468590	427289	485692	C06425	ko01040
Lmtp002822	535.145	499.123	534.137	C25H26O13	[M+H]+	Apigenin-6-C-arabinoside-8-C-xyloside	Flavonoids	Flavones	-	1	4.88134e+06	4.92579e+06	4.78828e+06	6.48385e+06	6.12192e+06	6.82833e+06	5.68259e+06	5.52386e+06	5.80831e+06	-	-
pmb0752	369.118	177.1	368.111	C17H20O9	[M+H]+	3-O-Feruloylquinic acid	Phenolic acids	Phenolic acids	1899-29-2	3	18550	11151.7	25254.7	17205.5	14429	10888.1	17877.7	12790.3	18071.4	C02572	-
pmn001553	315.108	153.057	316.116	C14H20O8	[M-H]-	Cimidahurinine	Phenolic acids	Phenolic acids	142542-89-0	1	2937645	2.77259e+06	2.1756e+06	2.8919e+06	2.58804e+06	3.12224e+06	2.91477e+06	2.68031e+06	2.64892e+06	-	-
Lmqn000351	325.114	59.0139	326.121	C12H22O10	[M-H]-	Rutinose	Others	Saccharides	90-74-4	3	100006	100689	80236	128243	113612	108294	114125	107151	94264.9	C08247	-
Zmcp003989	595.163	287.054	594.159	C27H30O15	[M+H]+	Kaempferol-3-O-rhamnosyl(1→2)glucoside	Flavonoids	Flavonols	-	3	13443.3	13527.9	10063.1	35562.3	35192.7	43690.6	24502.8	24360.3	26876.9	-	-
Jmgn004021	449.109	269.05	450.116	C21H22O11	[M-H]-	6-C-Glucosyl-2-Hydroxynaringenin	Flavonoids	Flavanones	-	3	660708	678221	637286	2.37899e+06	2.59258e+06	2.57288e+06	1.51985e+06	1.6354e+06	1.60508e+06	-	-
Lmsn000954	207.087	59.0139	208.095	C8H16O6	[M-H]-	Dambonitol	Others	Saccharides	523-94-4	3	523699	305753	502308	333706	426567	415609	428703	366160	458959	-	-
Lmhp010334	517.337	263.237	516.33	C27H48O9	[M+H]+	2-Linoleoylglycerol-1-O-glucoside	Lipids	Glycerol ester	-	1	34811.9	41675.5	46529.2	36273	51998.4	58830.3	35542.4	46837	52679.8	-	-
Zmpn000199	209.03	85.0297	210.038	C6H10O8	[M-H]-	D-Galactaric acid*	Others	Saccharides	526-99-8	3	168639	168049	144288	144859	252025	266568	156749	210037	205428	C00879	ko00053,ko01100
pmf0440	163.075	91.1	162.068	C10H10O2	[M+H]+	4-MethoxycinnaMaldehyde	Phenolic acids	Phenolic acids	1963-36-6	3	55300	52991	56089.8	57343.9	51280.4	50728.2	56322	52135.7	53409	C10475	-
mws2523	421.075	241.1	422.083	C12H23O14P	[M-H]-	Trehalose 6-phosphate	Others	Saccharides	4484-88-2	3	25177.6	23843.7	21636	44723.3	32488.8	49425.2	34950.4	28166.2	35530.6	C00689	ko00500,ko01100,ko01110
Hmpp002994	357.17	177.09	356.162	C21H24O5	[M+H]+	Gingerenone A	Others	Ketone compounds	128700-97-0	3	9	9	9	104004	107554	101627	52006.5	53781.6	50817.8	C10460	-
MWSmce486	503.162	383.12	504.169	C18H32O16	[M-H]-	Manninotriose*	Others	Saccharides	13382-86-0	1	654.106	6738.3	2530.79	4424.29	17429.7	13731.4	2539.2	12084	8131.11	C05404	ko00052,ko01100
pmp001284	331.284	313.273	330.277	C19H38O4	[M+H]+	Monopalmitin	Lipids	Glycerol ester	542-44-9	2	288983	258290	258412	265996	194061	254616	277490	226176	256514	-	-
ML10180524	244.095	112.054	243.085	C9H13N3O5	[M+H]+	Cytarabine	Nucleotides and derivatives	Nucleotides and derivatives	147-94-4	3	38955.7	26910.8	32007.4	56808.3	50685.5	35204.1	47882	38798.1	33605.7	C02961	-
MWSHY0181	433.113	313.072	432.106	C21H20O10	[M+H]+	Apigenin-8-C-Glucoside (Vitexin)	Flavonoids	Flavones	3681-93-4	2	259836	272154	302978	352540	227651	334976	306188	249903	318977	C01460	ko00941,ko00944
MWSHY0008	433.113	313.072	432.106	C21H20O10	[M+H]+	Apigenin-6-C-glucoside (Isovitexin)	Flavonoids	Flavones	38953-85-4	1	259836	272154	302978	352540	227651	334976	306188	249903	318977	C01714	ko00944
MWS0559	161.046	71.0136	162.053	C6H10O5	[M-H]-	1,6-anhydro-β-D-glucose	Others	Saccharides	498-07-7	3	148425	124905	157632	210545	190129	168172	179485	157517	162902	-	-
Lmbn001288	131.035	87.0443	132.042	C5H8O4	[M-H]-	2-Hydroxy-2-methyl-3-oxobutanoic acid*	Organic acids	Organic acids	71698-08-3	3	58443.9	77732.8	71567.6	41085	46593	50425.1	49764.4	62162.9	60996.3	C06010	ko00290,ko00650,ko00660,ko00770,ko01100,ko01110,ko01210,ko01230
Hmcp001858	565.152	287.05	564.147	C26H28O14	[M+H]+	Kaempferol-3-O-arabinoside-7-O-rhamnoside	Flavonoids	Flavonols	-	3	9	919.484	2831.65	4715.65	3763.66	1882.5	2362.33	2341.57	2357.08	-	-
Yshs000041	459.231	295.223	460.246	C26H36O7	[M-H]-	Vibsanin J	Terpenoids	Ditepenoids	-	1	2497.28	2463.44	3071.25	5530.08	4953.26	6897.94	4013.68	3708.35	4984.6	-	-
MWSmce632	195.065	93.0339	194.058	C10H10O4	[M+H]+	Vanillin acetate	Phenolic acids	Phenolic acids	881-68-5	3	9	9	9	20168.4	22551.9	18265.5	10088.7	11280.5	9137.26	-	-
MWSmce686	197.045	135.045	198.053	C9H10O5	[M-H]-	Danshensu	Phenolic acids	Phenolic acids	76822-21-4	1	341995	396512	374525	395600	418870	443294	368797	407691	408910	-	-
Lmhp011388	353.269	261.221	352.261	C21H36O4	[M+H]+	2-α-Linolenoyl-glycerol	Lipids	Glycerol ester	55268-58-1	1	4756.5	5189.97	4852.89	20526.5	26395.1	26818.6	12641.5	15792.6	15835.7	-	-
Lmqn000432	333.058	333.056	334.067	C9H19O11P	[M-H]-	1-(sn-Glycero-3-phospho)-1D-myo-inositol	Others	Saccharides	-	2	31420.7	21992	23050.1	54939.7	51072	18133.7	43180.2	36532	20591.9	-	-
MWSmce709	130.065	103.055	129.058	C9H7N	[M+H]+	Isoquinoline	Alkaloids	Isoquinoline alkaloids	119-65-3	3	141081	153420	157510	171730	147894	185231	156406	150657	171371	C06323	-
pme2755	222	144	221.09	C8H15NO6	[M+H]+	N-Acetyl-D-glucosamine*	Others	Saccharides	7512-17-6	3	468513	514429	519495	554785	507439	585832	511649	510934	552664	C00140	ko00520,ko01100,ko02010
pmb0494	295.165	207.065	294.158	C15H22N2O4	[M+H]+	Sinapoylputrescine	Alkaloids	Phenolamine	70185-57-8	3	9	9	9	6097.06	9	9	3053.03	9	9	-	-
pme3705	193.035	73	194.043	C6H10O7	[M-H]-	D-Glucoronic acid*	Others	Saccharides	6556-12-3	1	102434	114928	115346	121665	143822	150084	112049	129375	132715	C00191	ko00040,ko00053,ko00520,ko00562,ko01100,ko01240
pmb0751	321.1	147.3	320.09	C16H16O7	[M+H]+	Trans-5-O-(p-Coumaroyl)shikimate	Phenolic acids	Phenolic acids	-	3	9	8995	9	58350.3	77320.2	66958.8	29179.7	43157.6	33483.9	C02947	ko00940,ko00941,ko00945,ko01100,ko01110
MWSHY0098	307.081	139.039	306.074	C15H14O7	[M+H]+	Epigallocatechin	Flavonoids	Flavanols	970-74-1	1	1.34404e+06	1.23295e+06	1.14682e+06	2.79607e+06	3.13296e+06	3.39888e+06	2.07006e+06	2.18296e+06	2.27285e+06	C12136	ko00941,ko01110
Qmdp090606	370.205	132.102	370.201	C22H28NO4+	[M]+	(-)-N-Methyltetrahydropalmatine	Alkaloids	Alkaloids	-	1	264121	257387	273561	214251	193252	255163	239186	225319	264362	-	-
mws1389	455.353	455.353	456.36	C30H48O3	[M-H]-	Oleanolic acid	Terpenoids	Triterpene	508-02-1	3	12615.2	12776.1	8517.94	10939.5	13972.1	14372.1	11777.4	13374.1	11445	C17148	-
Lmhp002001	265.15	72.0813	264.147	C14H20N2O3	[M+H]+	L-Valyl-L-Phenylalanine	Amino acids and derivatives	Amino acids and derivatives	3918-92-1	3	84440.8	79044.5	78413.5	101707	99699.9	111916	93073.8	89372.2	95164.9	-	-
MWSHY0060	459.092	139.039	458.085	C22H18O11	[M+H]+	Epigallocatechin-3-gallate	Flavonoids	Flavanols	989-51-5	3	17993.6	12871	7251.62	23821.5	19250.3	12829.5	20907.5	16060.7	10040.6	C09731	-
MWSHY0094	459.092	139.039	458.085	C22H18O11	[M+H]+	Gallocatechin gallate	Flavonoids	Flavanols	4233-96-9	3	17993.6	12871	7251.62	23821.5	19250.3	12829.5	20907.5	16060.7	10040.6	-	-
Lmbn001609	145.051	83.0503	146.058	C6H10O4	[M-H]-	2-Acetyl-2-Hydroxybutanoic Acid	Organic acids	Organic acids	-	3	23830.7	17107	19672.2	18364.1	19750.5	21148.1	21097.4	18428.8	20410.2	C06006	ko00290,ko01100,ko01110,ko01210,ko01230
Zmjp004928	583.148	463.105	582.137	C29H26O13	[M+H]+	Vanillyl-O-Vitexin	Flavonoids	Flavones	-	3	9	1950.89	9	6401.34	9	3993.99	3205.17	979.947	2001.49	-	-
pme1261	206.139	76	205.131	C9H19NO4	[M+H]+	D-Panthenol	Others	Saccharides	81-13-0	3	73693.4	36450.4	247343	284216	79047.2	38681.9	178955	57748.8	143013	C05944	ko00770
pmb0492	584.275	325	583.268	C34H37N3O6	[M+H]+	N',N'',N'''-p-Coumaroyl-cinnamoyl-caffeoyl spermidine	Alkaloids	Phenolamine	-	3	27761.7	29598.8	28862.4	25158.9	26976.1	28030.5	26460.3	28287.4	28446.4	-	-
pme3011	104.071	68.8	103.063	C4H9NO2	[M+H]+	γ-Aminobutyric acid	Organic acids	Organic acids	56-12-2	3	2.59885e+06	2.36902e+06	2.55896e+06	3.15778e+06	2.9607e+06	2.85043e+06	2.87832e+06	2.66486e+06	2.70469e+06	C00334	ko00250,ko00330,ko00410,ko00650,ko00760,ko01100
Hmmp004965	463.124	301.07	462.116	C22H22O11	[M+H]+	Diosmetin-7-O-glucoside*	Flavonoids	Flavones	20126-59-4	3	10235.8	19073.4	21825.5	25144.8	21732	19782.7	17690.3	20402.7	20804.1	-	-
pmb2673	210.041	135.1	211.048	C9H9NO5	[M-H]-	6-Hydroxydopaquinone	Amino acids and derivatives	Amino acids and derivatives	135791-48-9	3	41992.9	53475.2	46116.8	20582.6	17840.2	26622.6	31287.8	35657.7	36369.7	-	-
MWSHY0061	595.164	287.055	594.159	C27H30O15	[M+H]+	Kaempferol-3-O-neohesperidoside*	Flavonoids	Flavonols	32602-81-6	3	15577.5	14657.5	11495.5	18077.2	16430.5	17103.6	16827.4	15544	14299.5	-	-
mws0248	243.062	110	244.07	C9H12N2O6	[M-H]-	Uridine	Nucleotides and derivatives	Nucleotides and derivatives	58-96-8	3	11104.3	19838.4	12046	19266.4	21049.2	19677.4	15185.3	20443.8	15861.7	C00299	ko00240,ko01100,ko02010
Lmjp003655	463.123	301.078	462.116	C22H22O11	[M+H]+	6-C-MethylKaempferol-3-glucoside	Flavonoids	Flavones	-	3	69443.3	32653.3	64284.2	104837	109977	120358	87140	71315	92321.2	-	-
Zmyn000247	147.03	57.0346	148.037	C5H8O5	[M-H]-	2-Hydroxyglutaric Acid	Organic acids	Organic acids	13095-48-2	2	398402	434999	304856	335585	381410	375412	366993	408205	340134	C03196	ko00310,ko01100
Lskp211416	513.307	351.255	512.298	C27H44O9	[M+H]+	nusilsterone	Steroids	Steroid	-	3	4212.01	2925.59	2633.71	9	9	9	2110.51	1467.3	1321.35	-	-
pma6625	405.13	243.06	406.126	C20H22O9	[M-H]-	E-3,4,5'-Trihydroxy-3'-glucosylstilbene	Others	Stilbene	-	3	3944.63	9671.52	1975.13	5920.13	6406.34	7178.66	4932.38	8038.93	4576.9	-	-
Lmhn002573	399.09	205.04	400.101	C17H20O11	[M-H]-	Sinapoylglucuronic acid	Phenolic acids	Phenolic acids	-	3	23755.2	27292.2	25599.5	9682.42	8666.21	16863.4	16718.8	17979.2	21231.4	-	-
MWSmce539	315.253	185.116	314.246	C18H34O4	[M+H]+	Dibutyl sebacate	Lipids	Free fatty acids	109-43-3	3	5904.04	7455.27	6864.84	6629.93	10376.1	8157.92	6266.98	8915.67	7511.38	-	-
mws5038	341.109	89.0249	342.116	C12H22O11	[M-H]-	Isomaltulose*	Others	Saccharides	13718-94-0	1	1.78158e+06	1.60732e+06	1.19297e+06	1.57186e+06	1.5626e+06	1.28535e+06	1.67672e+06	1.58496e+06	1.23916e+06	C01742	-
pmb2970	625.177	565.3	626.185	C28H34O16	[M-H]-	Hesperetin-5,7-di-O-glucoside	Flavonoids	Flavanones	-	3	23020.5	31986.8	41719.6	31189.1	36238.7	45316	27104.8	34112.7	43517.8	-	-
mws0609	344.04	150	345.047	C10H12N5O7P	[M-H]-	Guanosine 3',5'-cyclic monophosphate	Nucleotides and derivatives	Nucleotides and derivatives	7665-99-8	1	10607.5	6178.15	6678.22	12035.1	4814.15	6702.5	11321.3	5496.15	6690.36	C00942	ko00230,ko01100
Lmgn000224	145.014	57.0346	146.022	C5H6O5	[M-H]-	2-Methyl-3-oxosuccinic acid	Organic acids	Organic acids	-	3	9	9	9	10562.8	3685.45	16535.1	5285.91	1847.22	8272.04	C06030	ko00660
Zmgn000173	149.046	75.0088	150.053	C5H10O5	[M-H]-	D-Ribose*	Others	Saccharides	50-69-1	2	50055.5	59780.6	55377.5	56170.8	49257.7	51947.2	53113.1	54519.1	53662.4	C00121	ko00030,ko01100,ko02010
Zmjp000182	189.134	70.0652	188.127	C7H16N4O2	[M+H]+	N-Monomethyl-L-arginine	Amino acids and derivatives	Amino acids and derivatives	17035-90-4	1	7.42961e+06	6.96224e+06	1.23203e+07	1.02765e+07	8.87049e+06	8.01643e+06	8.85303e+06	7.91637e+06	1.01684e+07	C03884	-
pme2693	131.118	114.091	130.111	C6H14N2O	[M+H]+	N-Acetylputrescine	Alkaloids	Alkaloids	18233-70-0	3	23402.9	13249.5	22533.5	31347.4	22492.6	31783	27375.1	17871	27158.3	C02714	ko00330,ko01100
Smhp003736	581.14	413.08	580.143	C26H28O15	[M+H]+	carlinoside	Flavonoids	Flavones	59952-97-5	3	1572.26	3981.07	4762.76	9063.6	12121.5	7160.12	5317.93	8051.27	5961.44	C10026	-
Zmdp000292	189.135	70.0652	188.127	C7H16N4O2	[M+H]+	Arginine methyl ester	Amino acids and derivatives	Amino acids and derivatives	-	1	7.6586e+06	7.09865e+06	1.32178e+07	9.97992e+06	7.90079e+06	8.03125e+06	8.81926e+06	7.49972e+06	1.06245e+07	-	-
Lskp211262	363.18	137.058	362.173	C20H26O6	[M+H]+	(-)-secoisoilarisiresinol	Lignans and Coumarins	Lignans	-	3	10873.9	12918.2	11925	12921.5	9988.99	16891.2	11897.7	11453.6	14408.1	-	-
Lmyn002403	313.093	101.024	314.1	C14H18O8	[M-H]-	Mandelic acid-β-glucoside	Phenolic acids	Phenolic acids	-	3	17279.6	15641.9	9296.26	13037.7	20187.9	14040.7	15158.7	17914.9	11668.5	-	-
Lhdp112405	391.285	149.023	390.277	C24H38O4	[M+H]+	Bis(2-ethylhexyl)phthalate	Phenolic acids	Phenolic acids	117-81-7	3	939913	1.2482e+06	1.47484e+06	2.09822e+06	1.31469e+06	1.01044e+06	1.51906e+06	1.28144e+06	1.24264e+06	C03690	-
pme1712	275	257	276.132	C11H20N2O6	[M-H]-	L-Saccharopine	Amino acids and derivatives	Amino acids and derivatives	997-68-2	3	19782	18522	17848.8	13476.8	18083	14825	16629.4	18302.5	16336.9	C00449	ko00300,ko00310,ko01100,ko01110,ko01230
pmb0789	332.134	152.072	331.127	C14H21NO8	[M+H]+	Pyridoxine-5'-O-glucoside	Others	Vitamin	-	3	368570	355973	277327	430761	388507	382950	399665	372240	330139	C03996	-
Hmgp001888	641.174	317.06	640.167	C28H32O17	[M+H]+	Patuletin-3-O-rutinoside	Flavonoids	Flavonols	-	3	24178.9	31165.8	23387.8	54155.9	51254.9	66254.8	39167.4	41210.4	44821.3	-	-
Hmgp002080	641.174	317.06	640.167	C28H32O17	[M+H]+	Patuletin-7-O-rutinoside	Flavonoids	Flavonols	-	3	24178.9	31165.8	23387.8	54155.9	51254.9	66254.8	39167.4	41210.4	44821.3	-	-
HJN104	481.135	319.084	482.106	C21H22O13	[M-H]-	Dihydromyricetin-3-O-glucoside	Flavonoids	Flavanonols	-	3	137229	121562	134808	277373	246327	354632	207301	183944	244720	-	-
pmb0566	581.15	383.2	580.143	C26H28O15	[M+H]+	Luteolin-7-O-glucoside-5-O-arabinoside	Flavonoids	Flavones	-	3	640432	617367	615988	768645	755823	628699	704539	686595	622344	-	-
pme0436	577.135	407.076	578.142	C30H26O12	[M-H]-	Procyanidin B3	Tannins	Proanthocyanidins	23567-23-9	1	25747.4	15446.5	19467.1	72926.6	88694.3	90318.4	49337	52070.4	54892.8	-	-
Li512111	519.114	315.051	520.122	C24H24O13	[M-H]-	Isorhamnetin-3-O-(6''-acetylglucoside)	Flavonoids	Flavonols	-	3	12772.4	12154.1	15809.2	20161	21282.2	28658.5	16466.7	16718.1	22233.8	-	-
MWSslk111	327.207	309.197	326.199	C20H26N2O2	[M+H]+	Hydroquinine	Alkaloids	Quinoline alkaloids	522-66-7	3	9	3233.56	3149.82	4755.17	7930.42	10299.2	2382.08	5581.99	6724.49	-	-
Hmcp002187	509.128	347.07	508.121	C23H24O13	[M+H]+	Limocitrin-3-O-galactoside	Flavonoids	Flavonols	-	3	6899.45	9121.25	10251.4	8543.42	14172.8	12409.3	7721.43	11647	11330.4	-	-
Hmcp002399	509.129	347.07	508.121	C23H24O13	[M+H]+	Limocitrin-3-O-glucoside	Flavonoids	Flavonols	-	3	6899.45	9121.25	10251.4	8543.42	14172.8	12409.3	7721.43	11647	11330.4	-	-
mws0093	179.071	146	180.079	C10H12O3	[M-H]-	Coniferyl alcohol	Phenolic acids	Phenolic acids	458-35-5	3	3590.37	4386.84	5814.36	20310.5	22532.5	24138.6	11950.4	13459.7	14976.5	C00590	ko00940,ko00998,ko01100,ko01110
Hmcp001578	641.172	479.11	640.163	C28H32O17	[M+H]+	Isorhamnetin-3,7-O-diglucoside*	Flavonoids	Flavonols	6758-51-6	3	14463.6	9	15267.6	31703.8	18207.7	34702.7	23083.7	9108.33	24985.2	-	-
pmp000589	551.103	303.051	550.096	C24H22O15	[M+H]+	Quercetin-7-O-(6''-malonyl)glucoside	Flavonoids	Flavonols	-	3	9	18536	18543	25663.1	31847.3	23952.5	12836	25191.7	21247.8	-	-
Zmyn000110	258.039	78.9583	259.046	C6H14NO8P	[M-H]-	D-Glucosamine 1-phosphate	Others	Saccharides	2152-75-2	3	4097.79	3669.12	4506.87	4915.94	5368.68	5368.68	4506.87	4518.9	4937.78	C06156	ko00520,ko01100
mws0147	117.056	59	118.063	C5H10O3	[M-H]-	β-Hydroxyisovaleric acid	Organic acids	Organic acids	625-08-1	3	166443	183309	165238	178362	199702	134647	172403	191505	149943	C20827	ko00280,ko01100
HX1125	245.081	107.049	244.074	C14H12O4	[M+H]+	1-Hydroxy-resveratrol(ISO1)	Others	Stilbene	-	1	9	9	9	51220.8	125321	108479	25614.9	62664.9	54244	-	-
MWS5083	455.097	96.9685	456.105	C17H21N4O9P	[M-H]-	Flavin Single Nucleotide(FMN)	Nucleotides and derivatives	Nucleotides and derivatives	6184-17-4	3	22169.9	24188	19418.1	12291.4	9	17386.2	17230.7	12098.5	18402.1	C00061	ko00190,ko00740,ko01100,ko01110,ko01240
MWSHY0167	291.086	139.04	290.079	C15H14O6	[M+H]+	Catechin*	Flavonoids	Flavanols	154-23-4	1	37864.4	38431.5	30594.6	85515.1	72063.6	73485.6	61689.7	55247.5	52040.1	C06562	ko00941,ko01110
pme2527	133	116	132.09	C5H12N2O2	[M+H]+	L-Ornithine	Amino acids and derivatives	Amino acids and derivatives	70-26-8	3	71305.2	77474.8	76431	64736	82947.2	78981	68020.6	80211	77706	C00077	ko00220,ko00330,ko00472,ko00480,ko01100,ko01110,ko01210,ko01230,ko02010
Lmmp003783	479.09	303.05	478.075	C21H18O13	[M+H]+	Quercetin-3-O-glucuronide	Flavonoids	Flavonols	22688-79-5	3	16496.5	13354.4	10776.8	24640.5	15319.5	10617.8	20568.5	14336.9	10697.3	-	-
mws0275	133.014	71.0145	134.022	C4H6O5	[M-H]-	L-Malic acid	Organic acids	Organic acids	97-67-6	1	9.81803e+06	1.02229e+07	1.00633e+07	1.15256e+07	1.24901e+07	1.35961e+07	1.06718e+07	1.13565e+07	1.18297e+07	C00149	ko00020,ko00620,ko00630,ko00710,ko01100,ko01110,ko01200
MWSmce549	303.252	57.0702	302.246	C17H34O4	[M+H]+	1-Monomyristin	Lipids	Free fatty acids	589-68-4	3	568356	691799	671826	476445	534589	416755	522400	613194	544291	-	-
pme2380	145.014	101	146.022	C5H6O5	[M-H]-	α-Ketoglutaric acid	Organic acids	Organic acids	328-50-7	3	45989.2	61320.8	49001.3	80015.3	94789.4	65932.2	63002.2	78055.1	57466.7	C00026	ko00020,ko00040,ko00053,ko00220,ko00250,ko00300,ko00310,ko00340,ko00430,ko00630,ko00650,ko00660,ko01100,ko01110,ko01200,ko01210,ko01230,ko01240
pmb0764	144.048	113.2	143.041	C6H9NOS	[M+H]+	4-Methyl-5-thiazoleethanol	Others	Others	137-00-8	3	69264.8	41350.2	47377.6	30317.5	35994.3	51957.9	49791.1	38672.2	49667.7	C04294	ko00730,ko01100,ko01240
Jmbn003306	507.187	327.12	508.195	C25H32O11	[M-H]-	Clemastanin A	Lignans and Coumarins	Lignans	172670-47-2	2	37933.9	33967.7	24018.1	34938.5	38876	37017.2	36436.2	36421.9	30517.7	-	-
HJAP119	771.224	317.065	770.226	C34H42O20	[M+H]+	Rhamnetin-3-O-Rutinoside-5-O-rhamnoside	Flavonoids	Flavonols	-	3	9	1978.42	9	1953.45	971.042	2821.88	981.225	1474.73	1415.44	-	-
pmn001367	315.072	153.017	316.079	C13H16O9	[M-H]-	Protocatechuic acid-4-O-glucoside*	Phenolic acids	Phenolic acids	-	1	824931	904547	871610	238766	1.02198e+06	1.06196e+06	531849	963263	966784	-	-
Smfn005554	343.08	197.04	344.09	C18H16O7	[M-H]-	clinopodic acid A	Phenolic acids	Phenolic acids	145757-61-5	3	20584.2	20286	17503	32439.1	38811.2	40523.6	26511.6	29548.6	29013.3	-	-
mws4175	175.025	85.0288	176.032	C6H8O6	[M-H]-	D-Glucurono-6,3-lactone	Others	Saccharides	32449-92-6	3	63433.8	48278.1	30978.8	42094.1	40130.8	34490.9	52764	44204.4	32734.8	C02670	ko00053,ko01100
Lmmn003663	329.088	167.036	330.095	C14H18O9	[M-H]-	5-Glucosyloxy-2-Hydroxybenzoic acid methyl ester	Phenolic acids	Phenolic acids	-	1	23911.9	25239.2	32732.4	30188.2	27799.9	38559.7	27050	26519.6	35646.1	-	-
MWSCX015	165.055	91.0526	164.047	C9H8O3	[M+H]+	Caffeic aldehyde	Phenolic acids	Phenolic acids	141632-15-7	3	107030	97933.7	120898	257726	244188	285807	182378	171061	203353	C10945	ko00940,ko01110
mws0677	219.113	160	218.106	C12H14N2O2	[M+H]+	N-Acetyl-5-hydroxytryptamine	Alkaloids	Plumerane	1210-83-9	3	49210.4	52736.4	54448.5	58732.5	76623.2	62892.9	53971.5	64679.8	58670.7	C00978	ko00380,ko01100,ko01110
MWSHY0056	581.186	273.076	580.179	C27H32O14	[M+H]+	Naringenin-7-O-Rutinoside(Narirutin)	Flavonoids	Flavanones	14259-46-2	3	1692.56	8158.26	3449.45	5175.45	1774.31	5321.32	3434.01	4966.28	4385.38	C09793	-
Hmjp000461	265.082	103.04	264.084	C10H16O8	[M+H]+	3-O-Glucoside-3-hydroxy-y-butyrolactone	Others	Lactones	-	3	9	30008.3	18222.3	21448.3	53791.6	57749.2	10728.6	41900	37985.7	-	-
Hmjp000572	265.082	103.04	264.084	C10H16O8	[M+H]+	Kinsenoside	Others	Lactones	151870-74-5	3	9	30008.3	18222.3	21448.3	53791.6	57749.2	10728.6	41900	37985.7	-	-
Lmbn006152	279.233	59.0133	280.24	C18H32O2	[M-H]-	(9Z,11E)-Octadecadienoic acid	Lipids	Free fatty acids	2540-56-9	1	21561.7	21249	21562.3	27471.2	23189.5	27935.3	24516.4	22219.2	24748.8	C04056	ko00591
pmb0962	235.1	118.3	234.158	C10H22N2O4	[M+H]+	L-Lysine-Butanoic Acid	Amino acids and derivatives	Amino acids and derivatives	80407-71-2	3	203077	251458	246936	196514	170328	189151	199795	210893	218044	-	-
pmb0296	357.3	265.4	356.293	C21H40O4	[M+H]+	1-Oleoyl-Sn-Glycerol	Lipids	Glycerol ester	129784-87-8	3	41510	46459	32732.1	87222.2	90036.3	102721	64366.1	68247.7	67726.6	-	-
MWS2673	339.253	121.101	338.246	C20H34O4	[M+H]+	5,6-DiHETrE [(±)5,6-dihydroxy-8Z,11Z,14Z-eicosatrienoic acid]	Lipids	Free fatty acids	213382-49-1	3	9	9	9	4144.1	2884.43	7092.79	2076.55	1446.71	3550.9	C14772	ko00590,ko01100
pmf0256	101.097	84.7	102.105	C6H14O	[M-H]-	3-Methyl-1-pentanol	Others	Saccharides	589-35-5	3	30399.5	26519.7	17436.2	13731.8	16322.9	13081.4	22065.7	21421.3	15258.8	-	-
mws0224	150.1	61	149.051	C5H11NO2S	[M+H]+	DL-Methionine	Amino acids and derivatives	Amino acids and derivatives	59-51-8	3	7.34937e+06	7.30048e+06	7.25074e+06	4.9467e+06	5.57578e+06	5.29719e+06	6.14803e+06	6.43813e+06	6.27396e+06	-	-
HX1286	225.147	95.0845	224.141	C13H20O3	[M+H]+	Vomifoliol	Terpenoids	Monoterpenoids	189351-15-3	1	300470	422972	373276	383680	338134	366405	342075	380553	369841	C04166	-
Lmhp009802	504.308	363.289	503.301	C25H46NO7P	[M+H]+	LysoPE 20:3(2n isomer)	Lipids	LPE	-	3	2646.1	2075.48	3780.58	3848.43	2263.59	2624.33	3247.27	2169.54	3202.45	-	-
Lmhp010040	504.308	363.289	503.301	C25H46NO7P	[M+H]+	LysoPE 20:3	Lipids	LPE	-	3	2646.1	2075.48	3780.58	3848.43	2263.59	2624.33	3247.27	2169.54	3202.45	-	-
MWSmce387	183.03	124.017	184.037	C8H8O5	[M-H]-	3-O-Methylgallic acid*	Phenolic acids	Phenolic acids	3934-84-7	3	29735.2	9	9	40848.4	44489.5	9	35291.8	22249.2	9	C05616	-
MWSmce230	183.035	124.021	184.037	C8H8O5	[M-H]-	Methyl gallate*	Phenolic acids	Phenolic acids	99-24-1	3	29735.2	9	9	40848.4	44489.5	9	35291.8	22249.2	9	-	-
HJN037	183.03	124.02	184.037	C8H8O5	[M-H]-	4-O-Methylgallic Acid	Phenolic acids	Phenolic acids	4319-02-2	3	29735.2	9	9	40848.4	44489.5	9	35291.8	22249.2	9	-	-
Lhmp122020	487.144	355.102	486.137	C21H26O13	[M+H]+	3-O-caffeoyl quininyl arabinoside	Others	Others	-	3	24100.3	13401	15750.8	21268.7	18252.7	13598.8	22684.5	15826.9	14674.8	-	-
Zmcn003729	535.182	373.125	536.189	C26H32O12	[M-H]-	1-Hydroxypinoresinol-4'-O-Glucoside	Lignans and Coumarins	Lignans	-	3	107904	129725	97265.7	124594	95871.8	141265	116249	112799	119266	-	-
Lmhp009773	515.322	261.221	514.314	C27H46O9	[M+H]+	1-α-Linolenoyl-glycerol-3-O-glucoside	Lipids	Glycerol ester	-	2	8533.8	14421	9188.7	12756	16812.5	18324.8	10644.9	15616.7	13756.8	-	-
pmb0037	166.123	121.3	165.115	C10H15NO	[M+H]+	Hordenine	Alkaloids	Phenolamine	539-15-1	3	215320	236252	158345	320747	337475	322421	268033	286864	240383	C06199	ko00350,ko01100
pmb2999	461.109	299.1	462.116	C22H22O11	[M-H]-	Chrysoeriol-5-O-glucoside	Flavonoids	Flavones	-	3	11306.8	8653.2	9	26143.3	33963.7	21409.3	18725	21308.5	10709.1	-	-
pmb0496	307.176	177.055	306.169	C15H22N4O3	[M+H]+	N-Feruloylagmatine	Alkaloids	Phenolamine	-	3	72671.4	67305.4	52317.4	148109	134228	143528	110390	100767	97922.7	C18325	ko00330,ko01100
pmn001610	307.264	307.3	308.272	C20H36O2	[M-H]-	Eicosadienoic acid	Lipids	Free fatty acids	5598-38-9	3	92331.2	100560	87703.1	219304	178719	184295	155818	139639	135999	C16525	ko01040
Zmgn000217	129.019	85.0298	130.027	C5H6O4	[M-H]-	Methylenesuccinic acid	Organic acids	Organic acids	97-65-4	3	99571.4	109896	90082.3	83556.2	107369	109144	91563.8	108633	99613.2	C00490	ko00660,ko01100
Lmbp002592	611.161	287.054	610.153	C27H30O16	[M+H]+	Kaempferol-3,7-O-diglucoside	Flavonoids	Flavonols	25615-14-9	3	78881.6	82052	102329	100423	86639.9	98574.4	89652.3	84346	100452	-	-
Hmpp002612	611.161	287.05	610.153	C27H30O16	[M+H]+	Luteolin-7-O-gentiobioside	Flavonoids	Flavones	-	3	78881.6	82052	102329	100423	86639.9	98574.4	89652.3	84346	100452	-	-
pme0195	120.02	62	121.02	C3H7NO2S	[M-H]-	L-Cysteine	Amino acids and derivatives	Amino acids and derivatives	52-90-4	3	9	9	9	11531.6	16655.6	10195.8	5770.28	8332.28	5102.41	C00097	ko00260,ko00270,ko00311,ko00332,ko00430,ko00460,ko00480,ko00730,ko00770,ko00920,ko00970,ko01100,ko01110,ko01200,ko01230,ko01240,ko04122
mws2125	166.975	78.7	167.982	C3H5O6P	[M-H]-	Phosphoenolpyruvate	Organic acids	Organic acids	138-08-9	3	129812	117285	127304	80744.9	66533.7	79097.8	105279	91909.5	103201	C00074	ko00010,ko00020,ko00400,ko00440,ko00620,ko00710,ko00998,ko01100,ko01110,ko01200,ko01230,ko01240
Lmmp002963	625.18	317.06	624.169	C28H32O16	[M+H]+	6-C-Methylquercetin-3-O-rutinoside	Flavonoids	Flavonols	-	3	18376.9	12664.6	9	17533.3	16559.6	14508.9	17955.1	14612.1	7258.93	-	-
pme0137	187.072	125	188.08	C7H12N2O4	[M-H]-	N-Acetyl-L-Glutamine	Amino acids and derivatives	Amino acids and derivatives	2490-97-3	3	76707.4	80611	65270.9	43798.2	70852.3	59813	60252.8	75731.6	62542	-	-
mws0059	609.146	301.037	610.153	C27H30O16	[M-H]-	Quercetin-3-O-rutinoside (Rutin)	Flavonoids	Flavonols	153-18-4	1	13793.5	16004	15434.2	38876.8	30076.3	25240.2	26335.1	23040.2	20337.2	C05625	ko00944,ko01100,ko01110
pmn001644	519.078	300	520.085	C23H20O14	[M-H]-	Quercetin-3-O-(2''-O-acetyl)glucuronide	Flavonoids	Flavonols	-	3	2312.39	1221.15	2416.03	5418.51	3584.39	10972.6	3865.45	2402.77	6694.31	-	-
pmb2654	460.1	117.9	461.153	C19H27NO12	[M-H]-	Anthranilate-1-O-Sophoroside	Phenolic acids	Phenolic acids	-	3	3.94191e+06	4.08284e+06	4.56138e+06	1.9406e+06	2.62128e+06	2.23815e+06	2.94125e+06	3.35206e+06	3.39976e+06	-	-
Lmpp003465	481.098	319.045	480.09	C21H20O13	[M+H]+	Myricetin-3-O-β-D-glucoside	Flavonoids	Flavonols	19833-12-6	1	153256	134176	154202	257943	285720	347948	205599	209948	251075	-	-
pmp001271	679.39	263.238	678.383	C33H58O14	[M+H]+	1-Linoleoyl-sn-glycerol-diglucoside	Lipids	Free fatty acids	-	1	25465.2	24845.3	16573	39108.9	48333.5	64612.9	32287	36589.4	40592.9	-	-
Lmhn004960	441.083	289.072	442.09	C22H18O10	[M-H]-	7-O-Galloyltricetiflavan	Flavonoids	Flavanols	-	3	15280.4	11819	4306.3	9367.57	12211.1	2879.18	12324	12015	3592.74	-	-
pme3732	244.093	112	243.085	C9H13N3O5	[M+H]+	Cytidine	Nucleotides and derivatives	Nucleotides and derivatives	65-46-3	3	8855.72	6807.72	24783.1	26464.5	34313.3	27041.9	17660.1	20560.5	25912.5	C00475	ko00240,ko01100,ko02010
mws1488	255.233	237.222	256.24	C16H32O2	[M-H]-	Palmitic acid	Lipids	Free fatty acids	57-10-3	3	51824.2	59086.2	63856.5	47167.8	41441.4	52531.1	49496	50263.8	58193.8	C00249	ko00061,ko00062,ko00071,ko00073,ko01040,ko01100,ko01212
pme2550	173.016	137	174.016	C6H6O6	[M-H]-	Cis-Aconitic acid	Organic acids	Organic acids	585-84-2	3	137050	162621	160727	61169.6	101796	85113.1	99110	132208	122920	C00417	ko00020,ko00630,ko00660,ko01100,ko01110,ko01210
Lmmp003817	535.108	287.055	534.101	C24H22O14	[M+H]+	Kaempferol-3-O-(6''-malonyl)glucoside	Flavonoids	Flavonols	-	3	4006.05	30549.8	25395.3	15843.2	38162.4	29623.3	9924.61	34356.1	27509.3	-	-
pmb0500	411.192	177.055	410.184	C23H26N2O5	[M+H]+	N-p-Coumaroyl-N'-feruloylputrescine	Alkaloids	Phenolamine	380302-96-5	1	9	9	9	2136.93	3650.3	2908.3	1072.97	1829.65	1458.65	-	-
Hmyp002656	222.075	130.064	221.068	C11H11NO4	[M+H]+	Methyl dioxindole-3-acetate	Alkaloids	Plumerane	57061-18-4	3	47392.3	46019.3	26974.5	76591.6	71889.3	52215	61992	58954.3	39594.7	-	-
MWS0552	239.202	223.026	240.209	C15H28O2	[M-H]-	Cis-10-Pentadecenoic Acid(C15: 1)	Lipids	Free fatty acids	84743-29-3	3	1.65566e+06	1.66469e+06	2.28744e+06	1.89564e+06	2.70468e+06	1.88867e+06	1.77565e+06	2.18468e+06	2.08806e+06	-	-
pmb2873	214.1	134	215.095	C13H13NO2	[M-H]-	3-(2-Naphthyl)-L-alanine	Amino acids and derivatives	Amino acids and derivatives	58438-03-2	3	2125.33	4250.83	7907.93	4225.22	9	4247.83	3175.28	2129.92	6077.88	-	-
Wmcp000010	389.216	209.154	388.21	C19H32O8	[M+H]+	Sammangaoside A	Others	Others	-	3	23829.2	15543.5	18931.7	25653.5	25499.5	41702.6	24741.4	20521.5	30317.1	-	-
Lskp211432	389.218	209.152	388.21	C19H32O8	[M+H]+	Methyl {(1R,2S,3S)-3-(B-D-glucopyransyloxy)-2-[(2'Z)-pent-2-en-1-ylI]cyclopentyl}acete(ISO1)	Others	Others	-	3	23829.2	15543.5	18931.7	25653.5	25499.5	41702.6	24741.4	20521.5	30317.1	-	-
Jmlp004238	371.205	133.1	370.199	C19H30O7	[M+H]+	Byzantionoside A	Others	Ketone compounds	189109-41-9	3	72935.1	55578.4	42216.9	78941.1	141929	116693	75938.1	98753.7	79455	-	-
pme0001	609.183	301	610.19	C28H34O15	[M-H]-	Hesperetin-7-O-neohesperidoside(Neohesperidin)	Flavonoids	Flavanones	13241-33-3	3	8830.26	2681.22	5542.77	3495.44	2774.77	4078.43	6162.85	2728	4810.6	C09806	ko00941
pmp001311	627.156	303.1	626.148	C27H30O17	[M+H]+	6-Hydroxykaempferol-7,6-O-Diglucoside	Flavonoids	Flavonols	-	3	9	9	9	9650.13	11661.9	14373.4	4829.57	5835.43	7191.18	-	-
Wmyn000217	331.103	169.014	332.111	C14H20O9	[M-H]-	2,6-dimethoxy-hydroquinone-4-O-β-D-glucopyranoside	Phenolic acids	Phenolic acids	-	3	357895	362234	334303	410280	374196	422791	384088	368215	378547	-	-
Lmmn000214	487.167	341.108	488.174	C18H32O15	[M-H]-	Solatriose	Others	Saccharides	528-40-5	3	1.28066e+06	1.12483e+06	1.26874e+06	648624	692625	826179	964641	908726	1.04746e+06	-	-
Lmrj002087	247.129	86.09	246.121	C10H18N2O5	[M+H]+	L-Isoleucyl-L-Aspartate	Amino acids and derivatives	Amino acids and derivatives	-	3	79423.6	75467.5	60395.9	77280.7	104357	50505.4	78352.2	89912.2	55450.7	-	-
Lmmp003087	331.102	169.049	330.095	C14H18O9	[M+H]+	Mudanoside A	Phenolic acids	Phenolic acids	-	2	16473.3	20711.2	14085.2	11672.3	21340.2	13179.3	14072.8	21025.7	13632.3	-	-
pme2914	161.046	99.0501	162.053	C6H10O5	[M-H]-	3-Hydroxy-3-methylpentane-1,5-dioic acid	Amino acids and derivatives	Amino acids and derivatives	503-49-1	1	596913	951544	560627	544088	555122	619634	570501	753333	590130	C03761	-
Lmlp005236	451.123	289.083	450.116	C21H22O11	[M+H]+	Dihydrokaempferol-3-O-glucoside	Flavonoids	Flavanonols	1049-08-8	3	41415.3	28203.8	30499.8	46251.9	38325.7	30499.8	43833.6	33264.8	30499.8	-	-
mws0072	433.113	271.01	432.106	C21H20O10	[M+H]+	Apigenin-5-O-glucoside	Flavonoids	Flavones	28757-27-9	2	106126	83287.4	88645.9	126688	132348	149346	116407	107818	118996	-	-
MWSmce668	505.994	158.926	506.996	C10H16N5O13P3	[M-H]-	ATP; Adenosine 5'-Triphosphate	Nucleotides and derivatives	Nucleotides and derivatives	56-65-5	3	129449	149937	142762	176707	211201	216432	153078	180569	179597	C00002	ko00190,ko00195,ko00230,ko00908,ko00998,ko01100,ko01110,ko01240
Zmjp004852	509.128	347.076	508.122	C23H24O13	[M+H]+	5,6,3',4'-Tetrahydroxy-3,7-dimethoxyflavone-6-O-glucoside	Flavonoids	Flavones	-	3	9286.31	13074.7	21892.9	13501.1	10130.1	12875.1	11393.7	11602.4	17384	-	-
HJAP006	509.129	347.076	508.122	C23H24O13	[M+H]+	Syringetin-7-O-glucoside	Flavonoids	Flavonols	-	3	9286.31	13074.7	21892.9	13501.1	10130.1	12875.1	11393.7	11602.4	17384	-	-
pmp000101	867.213	715.16	866.206	C45H38O18	[M+H]+	Arecatannin C1	Tannins	Tannin	87727-69-3	1	10383.5	10761.6	10761.6	49237.3	40481.1	37198.5	29810.4	25621.3	23980	C17897	-
pmp000413	433.113	283.06	432.106	C21H20O10	[M+H]+	Genistein-8-C-glucoside	Flavonoids	Isoflavones	66026-80-0	2	352360	313800	274603	285041	328083	363976	318700	320942	319290	C10420	-
pmb2653	649.1	145	650.227	C24H42O20	[M-H]-	DMelezitose O-rhamnoside	Others	Saccharides	-	3	502871	633526	413284	467108	484543	470943	484990	559035	442114	-	-
MWSslk237	463.125	301.086	462.116	C22H22O11	[M+H]+	Hispidulin-7-O-glucoside(Homoplantaginin)	Flavonoids	Flavones	17680-84-1	3	15689.8	12417.9	12962.8	12256	25757.7	16543.6	13972.9	19087.8	14753.2	C17762	-
mws0874	346.056	210.9	347.063	C10H14N5O7P	[M-H]-	3'-Adenylic Acid	Nucleotides and derivatives	Nucleotides and derivatives	84-21-9	3	1914.82	2158.37	693.889	9	9	9	961.911	1083.69	351.444	C01367	ko00230,ko01100
Lmmn002260	551.213	389.167	552.221	C27H36O12	[M-H]-	5'-Methoxyisolariciresinol-9'-O-glucoside	Lignans and Coumarins	Lignans	-	3	15734.7	18754.7	16624.7	18356.2	9206.18	14520.8	17045.4	13980.4	15572.7	-	-
Lmsp003252	641.171	317.066	640.164	C28H32O17	[M+H]+	Isorhamnetin-3-O-sophoroside*	Flavonoids	Flavonols	-	3	9	5676.09	5606.98	4173.94	9	9	2091.47	2842.54	2807.99	-	-
Zmyn000453	191.02	111.009	192.027	C6H8O7	[M-H]-	Isocitric Acid	Organic acids	Organic acids	320-77-4	2	3.38771e+07	3.29474e+07	3.00417e+07	2.51092e+07	2.57584e+07	2.54636e+07	2.94932e+07	2.93529e+07	2.77526e+07	C00311	ko00020,ko00630,ko01100,ko01110,ko01200,ko01210,ko01230,ko01240
pme1286	385.129	250	384.122	C14H20N6O5S	[M+H]+	S-(5'-Adenosy)-L-homocysteine	Amino acids and derivatives	Amino acids and derivatives	979-92-0	3	1837.99	4761.73	5327.21	3694.57	2608.96	6285.21	2766.28	3685.34	5806.21	C00021	ko00270,ko01100,ko01230,ko01240
Hmqp003435	651.15	271.061	650.142	C29H30O17	[M+H]+	Apigenin-7-O-(2''-O-apiosyl)(6''-Malonyl)glucoside	Flavonoids	Flavones	-	3	12955.2	20674.7	13716.4	37926.3	32805.1	50436.3	25440.8	26739.9	32076.4	C05622	ko00944
pmb2507	213.1	97	214.024	C5H11O7P	[M-H]-	2-Deoxyribose-1-phosphate	Nucleotides and derivatives	Nucleotides and derivatives	17210-42-3	3	169756	194534	148348	201281	223262	243739	185518	208898	196044	C00672	ko00030,ko00240,ko01100
pmb1912	474.173	327	473.166	C20H23N7O7	[M+H]+	10-Formyltetrahydrofolic Acid	Alkaloids	Alkaloids	2800-34-2	1	4.05219e+06	4.08813e+06	3.73061e+06	3.74298e+06	3.87637e+06	4.04999e+06	3.89758e+06	3.98225e+06	3.8903e+06	C00234	ko00670,ko00970,ko01100,ko01200,ko01240
pme2266	245.095	227	244.088	C10H16N2O3S	[M+H]+	Biotin	Others	Vitamin	58-85-5	3	62069.1	59901.2	56175.6	62937.7	39628.2	80613.5	62503.4	49764.7	68394.6	C00120	ko00780,ko01100,ko01240,ko02010
pmb0603	625.176	301.6	624.169	C28H32O16	[M+H]+	Chrysoeriol-7,4'-di-O-glucoside	Flavonoids	Flavones	-	3	4486.09	9	9865.09	9	4436.57	9	2247.54	2222.78	4937.04	-	-
mws1608	447.093	357.1	448.101	C21H20O11	[M-H]-	Luteolin-6-C-glucoside (Isoorientin)	Flavonoids	Flavones	4261-42-1	3	23954.7	34001.9	34448.1	39476.8	35085.9	19140.1	31715.8	34543.9	26794.1	C01821	-
pmn001423	385.187	223.13	386.194	C19H30O8	[M-H]-	Roseoside	Others	Ketone compounds	54835-70-0	3	11430.9	12033.6	12128.2	8763.5	9570.39	13192.6	10097.2	10802	12660.4	-	-
mws4085	223.061	193	224.069	C11H12O5	[M-H]-	Sinapic acid	Phenolic acids	Phenolic acids	530-59-6	3	11445.7	12429.9	12217.4	30996.6	30921.3	25739.7	21221.1	21675.6	18978.6	C00482	ko00940,ko01100,ko01110
pme0368	579.171	271.01	578.164	C27H30O14	[M+H]+	Apigenin-7-O-rutinoside (Isorhoifolin)	Flavonoids	Flavones	552-57-8	3	65083.6	39490.6	42703.4	58206.6	74027.4	84711.8	61645.1	56759	63707.6	-	-
mws0208	145.051	101	146.058	C6H10O4	[M-H]-	Adipic Acid*	Organic acids	Organic acids	124-04-9	3	308225	471330	263373	437300	498728	348914	372763	485029	306143	C06104	ko01100
mws0924	145.051	101	146.058	C6H10O4	[M-H]-	2-Methylglutaric acid*	Organic acids	Organic acids	617-62-9	3	308225	471330	263373	437300	498728	348914	372763	485029	306143	-	-
Lmbn001930	121.029	77.0394	122.037	C7H6O2	[M-H]-	2-Hydroxybenzaldehyde (Salicylaldehyde)	Phenolic acids	Phenolic acids	90-02-8	3	32597.8	41990.2	31322.3	22880.5	20734.1	25080.3	27739.2	31362.2	28201.3	C06202	ko01100
Lskp211430	403.195	223.131	402.189	C19H30O9	[M+H]+	Methyl {(1R,2R,2'E)-2-[4'-(B-D-glucopyransyloxy)-pent-3-enyl]cyclopentyl}-3-0X0-cyclopentaneacetate	Others	Others	-	1	32378.9	11840.9	23643.9	10854.7	13688.9	17733.9	21616.8	12764.9	20688.9	-	-
MWS1837	158.118	95.0861	157.11	C8H15NO2	[M+H]+	Tranexamic Acid	Organic acids	Organic acids	1197-18-8	3	64346.6	67439.1	67632	80771.3	115156	114041	72559	91297.6	90836.3	-	-
Lskp211415	513.307	351.251	512.298	C27H44O9	[M+H]+	26-hydroxyintegristerone A(ISO1)	Steroids	Steroid	-	3	1696.94	845.105	1409.31	9	9	9	852.969	427.053	709.153	-	-
Hmgn002833	371.115	297.11	372.12	C20H20O7	[M-H]-	4-Ketopinoresinol	Lignans and Coumarins	Lignans	-	3	2833.19	1233.04	1766.56	1760.78	1903.12	1764.19	2296.98	1568.08	1765.38	-	-
MWS4309	262.119	188.071	261.111	C13H15N3O3	[M+H]+	Glycyl-tryptophan	Amino acids and derivatives	Amino acids and derivatives	2390-74-1	3	16122.5	18121.2	5814.92	18425.3	28966.6	20645.6	17273.9	23543.9	13230.3	-	-
Lmlp002990	595.166	313.07	594.159	C27H30O15	[M+H]+	Isosaponarin(Isovitexin-4'-O-glucoside)	Flavonoids	Flavones	19416-87-6	3	30633.9	42355.7	40468.1	40386	17535.9	39465.9	35510	29945.8	39967	-	-
Lman002731	341.088	135.045	342.095	C15H18O9	[M-H]-	Grevilloside F	Phenolic acids	Phenolic acids	1094004-50-8	1	14701.1	15199	20062.9	27828.3	33879	24819.7	21264.7	24539	22441.3	-	-
pmn001681	165.092	149.061	166.099	C10H14O2	[M-H]-	1-(4-Methoxyphenyl)-1-propanol	Phenolic acids	Phenolic acids	5349-60-0	3	277992	272832	245018	218693	272203	232677	248343	272518	238848	-	-
mws1491	279.233	279.233	280.24	C18H32O2	[M-H]-	Linoleic acid	Lipids	Free fatty acids	60-33-3	1	4.63661e+06	4.64717e+06	4.70751e+06	5.89506e+06	6.38631e+06	7.48723e+06	5.26584e+06	5.51674e+06	6.09737e+06	C01595	ko00591,ko01040,ko01100
ML10198895	88.0404	88.0404	89.0477	C3H7NO2	[M-H]-	N-Methylglycine	Amino acids and derivatives	Amino acids and derivatives	107-97-1	3	41402.7	37639.5	34267	20190.3	27759.3	23844.9	30796.5	32699.4	29056	C00213	ko00260,ko00330,ko01100
MWSmce295	245.072	113.032	244.07	C9H12N2O6	[M+H]+	1-beta-D-Arabinofuranosyluracil	Nucleotides and derivatives	Nucleotides and derivatives	3083-77-0	3	9	16023.6	16952.5	18309.6	25420.9	17673.5	9159.32	20722.2	17313	C16908	-
mws0853	209.082	179	210.089	C11H14O4	[M-H]-	Sinapyl alcohol	Phenolic acids	Phenolic acids	537-33-7	3	1438.3	2218.45	3570.35	28287.3	42308.7	48773.1	14862.8	22263.6	26171.7	C02325	ko00940,ko01100,ko01110
Zmpn000095	261.038	78.9588	262.045	C6H15O9P	[M-H]-	Sorbitol-6-phosphate	Others	Saccharides	20479-58-7	3	50632.9	45524.3	30976.8	48236.8	61578.1	53069.8	49434.8	53551.2	42023.3	C01096	ko00051,ko01100
mws0264	341.109	119.035	342.116	C12H22O11	[M-H]-	D-Trehalose*	Others	Saccharides	99-20-7	1	989604	829767	1.15723e+06	789793	1.06297e+06	788535	889699	946371	972882	C01083	ko00500,ko01100,ko01110,ko02010
Zmdp001647	247.129	184.097	246.122	C10H18N2O5	[M+H]+	γ-Glutamyl-L-valine	Amino acids and derivatives	Amino acids and derivatives	-	3	11297.7	5814.69	6287.85	9	9	9	5653.35	2911.85	3148.42	-	-
pmb0108	375.2	137.1	374.1	C19H18O8	[M+H]+	Feruloyl syringic acid	Phenolic acids	Phenolic acids	-	3	8812.78	4328.46	5463.27	9	16860.1	24995.1	4410.89	10594.3	15229.2	-	-
mws1593	665.215	161	666.222	C24H42O21	[M-H]-	D-Maltotetraose	Others	Saccharides	34612-38-9	3	11820.9	11135.2	5684.18	12803.7	15546.5	20954.5	12312.3	13340.8	13319.4	C02052	-
pmb2826	147.03	87.0081	148.037	C5H8O5	[M-H]-	L-Citramalic acid	Organic acids	Organic acids	6236-09-5	2	489497	581978	501298	438606	602461	547980	464052	592219	524639	C02614	ko00660,ko01100
Zmbn005559	349.086	187.034	350.094	C16H18N2O5S	[M-H]-	Indole-3-cyano-2-O-glucoside	Alkaloids	Plumerane	-	3	9	9	9	11442.2	3240.09	3290.13	5725.58	1624.55	1649.57	-	-
MWS2070	179.072	92.0265	180.079	C10H12O3	[M-H]-	Propyl 4-hydroxybenzoate	Phenolic acids	Phenolic acids	94-13-3	3	3758.86	2744.66	4696.5	2093.32	3142.02	2820.56	2926.09	2943.34	3758.53	-	-
Lmbp002336	611.161	303.048	610.153	C27H30O16	[M+H]+	Quercetin-3-O-(2''-O-rhamnosyl)galactoside	Flavonoids	Flavonols	-	3	4503.74	833.471	3187.78	3838.07	2176.4	3893.4	4170.91	1504.93	3540.59	-	-
mws0854	163	59.01	164.069	C6H12O5	[M-H]-	Rhamnose	Others	Saccharides	3615-41-6	3	11303	9	9	9	9	9	5656.01	9	9	C00507	ko00051,ko01100
mws4174	222.097	138	221.09	C8H15NO6	[M+H]+	N-Acetyl-D-mannosamine*	Others	Saccharides	7772-94-3	3	16428.3	16110.7	9016.41	32557	27710	16646	24492.7	21910.3	12831.2	C00645	ko00520,ko01100
pma3724	369.1	177.1	368.111	C17H20O9	[M+H]+	1-O-Feruloylquinic acid	Phenolic acids	Phenolic acids	-	3	46933.5	65138.9	60943	45013.5	16740.4	21718.2	45973.5	40939.7	41330.6	-	-
Lmbn001676	145.051	101.061	146.058	C6H10O4	[M-H]-	3-Hydroxy-3-Methyl-2-Oxopentanoic Acid*	Organic acids	Organic acids	-	3	57489.9	39772.3	57687.2	17096.1	65257.4	59917.9	37293	52514.8	58802.6	C14463	ko00290,ko01110,ko01210
MWS5136	145.051	101.061	146.058	C6H10O4	[M-H]-	Mono-Methyl Glutarate*	Organic acids	Organic acids	1501-27-5	3	57489.9	39772.3	57687.2	17096.1	65257.4	59917.9	37293	52514.8	58802.6	-	-
MWStz073	102.055	84.0468	101.048	C4H7NO2	[M+H]+	5-Hydroxy-2-pyrrolidinone	Alkaloids	Pyrrole alkaloids	62312-55-4	3	69196.5	60698.7	66372.5	54720.3	65218.3	54224.1	61958.4	62958.5	60298.3	-	-
Zmgp004297	281.155	107.052	280.146	C19H20O2	[M+H]+	1-phenyl-7-(4-hydroxyphenyl)-4-ene-3-heptanone	Others	Ketone compounds	-	3	124848	132908	89634.5	121061	84182.3	136703	122954	108545	113169	-	-
Lmjp003090	385.113	223.06	384.106	C17H20O10	[M+H]+	Isofraxidin-7-O-glucoside	Lignans and Coumarins	Coumarins	483-91-0	3	33012.7	24952.2	30721.6	24376.1	20349.4	13198.1	28694.4	22650.8	21959.8	-	-
Zmhn002227	385.114	223.06	386.121	C17H22O10	[M-H]-	4-O-Glucosyl-sinapate	Phenolic acids	Phenolic acids	-	3	33012.7	24952.2	30721.6	24376.1	20349.4	13198.1	28694.4	22650.8	21959.8	C02919	-
HJN003	385.113	223.062	386.122	C17H22O10	[M-H]-	1-O-Sinapoyl-β-D-glucose	Phenolic acids	Phenolic acids	-	3	33012.7	24952.2	30721.6	24376.1	20349.4	13198.1	28694.4	22650.8	21959.8	C01175	ko00940
pme2244	190.086	118.065	189.071	C11H11NO2	[M+H]+	3-Indolepropionic acid	Alkaloids	Plumerane	830-96-6	3	15775.9	20074.3	33615.4	24057.8	26100	26980.4	19916.8	23087.2	30297.9	-	-
pmn001394	405.119	243.1	406.126	C20H22O9	[M-H]-	2,3,5,4'-Tetrahydroxystilbene-2-O-glucoside	Others	Stilbene	82373-94-2	3	39702.4	50981.9	17306.9	53862	60723.1	76106.6	46782.2	55852.5	46706.7	-	-
Lmhp001732	263.13	70.066	262.132	C14H18N2O3	[M+H]+	L-Prolyl-L-Phenylalanine	Amino acids and derivatives	Amino acids and derivatives	13589-02-1	3	17905.4	15881.7	6888.5	19413.9	15298	12903.9	18659.6	15589.9	9896.19	-	-
pmp000596	627.156	465.1	626.148	C27H30O17	[M+H]+	Quercetin-3-O-(2''-O-galactosyl)glucoside	Flavonoids	Flavonols	56782-99-1	3	19814.6	11703.6	17409.5	12656.2	17103.6	20157.5	16235.4	14403.6	18783.5	-	-
MWS0813	128.036	82.0295	129.043	C5H7NO3	[M-H]-	5-Oxoproline	Amino acids and derivatives	Amino acids and derivatives	149-87-1	1	260450	306498	267249	126540	132494	142666	193495	219496	204957	C02237	ko01100
pme2743	194.081	91	193.074	C10H11NO3	[M+H]+	N-Phenylacetylglycine	Amino acids and derivatives	Amino acids and derivatives	500-98-1	3	16481.5	17739.6	4989.96	9138.47	14412.6	7630.33	12810	16076.1	6310.15	C05598	ko00360
mws0232	377.146	243	376.138	C17H20N4O6	[M+H]+	Riboflavin (Vitamin B2)	Others	Vitamin	83-88-5	3	9	3458.18	3458.18	5082.96	2594.93	4272.66	2545.98	3026.55	3865.42	C00255	ko00740,ko01100,ko01110,ko01240,ko02010
Ymjm000145	457.17	127.004	458.179	C21H30O11	[M-H]-	4-Allyl-2-methoxyphenyl 6-O-β-D-apiofuranosyl(1-→6)-O-β-D-glucopyranoside	Phenolic acids	Phenolic acids	-	3	47776.7	25693	16621.8	26311.2	33644.8	33432.5	37044	29668.9	25027.2	-	-
Lmsp004670	595.166	287.057	594.159	C27H30O15	[M+H]+	Kaempferol-3-O-glucoside-7-O-rhamnoside	Flavonoids	Flavonols	-	3	9008.6	10991.8	5598.45	14059.5	28698.5	20896.6	11534.1	19845.2	13247.5	-	-
pmc0682	133.1	105.1	132.069	C8H8N2	[M+H]+	4-Aminoindole	Alkaloids	Plumerane	5192-23-4	3	9	13192.9	10513.7	9	9	9	9	6600.97	5261.37	-	-
Lmhp008513	677.374	261.221	676.367	C33H56O14	[M+H]+	2-α-Linolenoyl-glycerol-1,3-di-O-glucoside	Lipids	Glycerol ester	-	1	2196.06	3378.69	2534.63	8939.81	7426.58	3363.84	5567.93	5402.63	2949.24	-	-
pme3382	160.061	98	161.069	C6H11NO4	[M-H]-	N-Acetyl-L-threonine	Amino acids and derivatives	Amino acids and derivatives	17093-74-2	3	37846.5	23642.6	30611.5	27137.7	18541	23730.9	32492.1	21091.8	27171.2	-	-
pmb2795	177	145	178.063	C10H10O3	[M-H]-	4-Methoxycinnamic acid	Phenolic acids	Phenolic acids	830-09-1	3	9	9	9	1536.31	1694.44	1381.07	772.657	851.72	695.034	-	-
pmp001079	595.166	287.05	594.159	C27H30O15	[M+H]+	Luteolin-7-O-neohesperidoside (Lonicerin)*	Flavonoids	Flavones	25694-72-8	3	11958.8	11910.2	6524.23	13181	21437	10081.5	12569.9	16673.6	8302.86	C12630	ko00944
pmp000593	595.166	287.05	594.159	C27H30O15	[M+H]+	Luteolin-7-O-rutinoside*	Flavonoids	Flavones	3563-98-2	3	11958.8	11910.2	6524.23	13181	21437	10081.5	12569.9	16673.6	8302.86	-	-
MWSHY0050	595.166	287.053	594.159	C27H30O15	[M+H]+	Kaempferol-3-O-rutinoside(Nicotiflorin)*	Flavonoids	Flavonols	17650-84-9	3	11958.8	11910.2	6524.23	13181	21437	10081.5	12569.9	16673.6	8302.86	C21833	ko00944,ko01110
pmp000587	535.108	287.05	534.101	C24H22O14	[M+H]+	Luteolin-7-O-(6''-malonyl)glucoside	Flavonoids	Flavones	-	3	15364.7	17427.2	25372.7	31606.3	22257.8	37770.9	23485.5	19842.5	31571.8	C10103	-
pmp000100	867.213	715.16	866.206	C45H38O18	[M+H]+	Arecatannin B1	Tannins	Tannin	79763-28-3	1	17722.7	10661.8	8422.21	10733.2	25620	23913.3	14228	18140.9	16167.8	C17892	-
pme3227	579.171	433	578.164	C27H30O14	[M+H]+	Vitexin-2''-O-rhamnoside	Flavonoids	Flavones	64820-99-1	3	80732.9	82743.9	76629.8	97469.4	94515.9	102444	89101.2	88629.9	89536.9	C12628	ko00944
Lmyn003028	431.156	269.103	432.163	C19H28O11	[M-H]-	Benzyl-β-gentiobioside*	Phenolic acids	Phenolic acids	56775-64-5	3	14449.7	12858.3	8741.01	23090.1	18771.3	27639.6	18769.9	15814.8	18190.3	-	-
pmp000275	581.165	139.039	580.158	C30H28O12	[M+H]+	Gambiriin A1	Tannins	Tannin	76250-49-2	3	935.58	5456.27	9	910.126	9	9	922.853	2732.63	9	C17772	-
Lmsp003729	627.156	319.046	626.148	C27H30O17	[M+H]+	Myricetin-3-O-rutinoside	Flavonoids	Flavonols	-	1	11139.7	5587.08	15819.8	33573.7	23316.2	21362.9	22356.7	14451.7	18591.4	-	-
pmc0066	333.052	137.05	332.052	C10H13N4O7P	[M+H]+	2'-Deoxyinosine-5'-monophosphate	Nucleotides and derivatives	Nucleotides and derivatives	3393-18-8	3	2.26166e+06	1.87959e+06	2.84732e+06	1.90069e+06	1.29886e+06	907043	2.08117e+06	1.58923e+06	1.87718e+06	C06196	ko00230
Lhhp102921	417.184	167.096	416.183	C23H28O7	[M+H]+	Magnolin	Lignans and Coumarins	Lignans	31008-18-1	3	1351.04	1923.09	5270.92	5368.43	5334	5988.99	3359.74	3628.54	5629.96	C06515	-
mws0704	140.012	78.9591	141.019	C2H8NO4P	[M-H]-	O-Phosphorylethanolamine	Alkaloids	Alkaloids	1071-23-4	3	40837	32987.6	34962.1	6227.73	8873.56	6873.06	23532.4	20930.6	20917.6	C00346	ko00563,ko00564,ko00600,ko01100
Smhp103736	581.14	413.08	580.143	C26H28O15	[M+H]+	isocarlinoside	Flavonoids	Flavones	83151-90-0	3	1572.26	5477.92	2383.76	3268.9	8162.39	6303.15	2420.58	6820.16	4343.45	-	-
MWS2430	241.218	241.211	242.225	C15H30O2	[M-H]-	13-methylmyristic acid	Lipids	Free fatty acids	2485-71-4	1	200592	270419	163085	146483	211631	205614	173537	241025	184349	-	-
pmb0952	265.1	122.1	265.112	C12H17N4OS+	[M]+	Thiamine (Vitamin B1)	Others	Vitamin	70-16-6	3	69737.8	106651	92189.9	114168	107022	106259	91952.7	106836	99224.6	C00378	ko00730,ko01100,ko01240,ko02010,ko04122
pmb0686	537.124	289	536.117	C24H24O14	[M+H]+	Eriodictyol-7-O-(6''-malonyl)glucoside	Flavonoids	Flavanones	-	3	7226.75	12401.6	5915.25	3897.89	3909.91	3950.63	5562.32	8155.78	4932.94	-	-
pme0120	118.086	101	117.079	C5H11NO2	[M+H]+	5-Aminovaleric acid	Organic acids	Organic acids	660-88-8	3	36212	27556.3	37440.7	36633.9	27160.7	45649.2	36422.9	27358.5	41544.9	C00431	ko00310,ko00330,ko01100
MWSslk154	277.129	115.041	276.121	C12H20O7	[M+H]+	Triethyl citrate	Organic acids	Organic acids	77-93-0	3	5429.71	9195.27	6249.45	9	9	9	2719.36	4602.14	3129.22	-	-
mws1589	503.162	179	504.169	C18H32O16	[M-H]-	D-Panose*	Others	Saccharides	33401-87-5	1	105436	103867	100699	78219.3	100615	144166	91827.8	102241	122433	C00713	-
pme2529	163.2	101	164.069	C6H12O5	[M-H]-	1,5-Anhydro-D-glucitol	Others	Saccharides	154-58-5	3	46695.5	17616.4	9	15228.2	44661.7	21846.5	30961.8	31139.1	10927.8	C07326	-
MWS3036	147.03	85.0297	148.037	C5H8O5	[M-H]-	3-Hydroxyglutaric acid	Organic acids	Organic acids	638-18-6	3	234238	304250	306047	249961	237420	100191	242099	270835	203119	-	-
mws1714	473.073	149.01	474.08	C22H18O12	[M-H]-	Chicoric Acid	Phenolic acids	Phenolic acids	70831-56-0	3	36741.9	38466.1	35478.9	33772.2	38466.1	42084.8	35257.1	38466.1	38781.8	C10437	-
Lmqn001932	579.208	417.156	580.216	C28H36O13	[M-H]-	Syringaresinol-4'-O-glucoside	Lignans and Coumarins	Lignans	7374-79-0	3	26841	30853.4	43282.4	28079.3	32000.8	51252.8	27460.1	31427.1	47267.6	C10890	-
mws0913	447.093	285.041	448.101	C21H20O11	[M-H]-	Kaempferol-3-O-galactoside (Trifolin)	Flavonoids	Flavonols	23627-87-4	2	9	16982.8	9375.88	20204.9	14352.9	23680.4	10106.9	15667.9	16528.1	C12626	ko00944
pmn001583	609.146	300.029	610.153	C27H30O16	[M-H]-	Quercetin-3-O-robinobioside	Flavonoids	Flavonols	52525-35-6	1	32213	25342.9	16696.1	33700.2	42555.7	32627.3	32956.6	33949.3	24661.7	-	-
pme2566	217.083	199	218.09	C8H14N2O5	[M-H]-	5-L-Glutamyl-L-amino acid	Amino acids and derivatives	Amino acids and derivatives	5875-41-2	3	27845.9	19596.4	16623.1	13626.9	16348.3	15598.7	20736.4	17972.4	16110.9	-	-
Lmcp000282	162.113	85.0286	161.105	C7H15NO3	[M+H]+	L-Carnitine	Alkaloids	Alkaloids	541-15-1	3	1.8383e+06	1.16911e+06	1.58099e+06	2.45957e+06	1.91186e+06	4.09837e+06	2.14893e+06	1.54049e+06	2.83968e+06	C00318	-
MWSHY0136	449.108	287.055	448.101	C21H20O11	[M+H]+	Kaempferol-3-O-glucoside (Astragalin)	Flavonoids	Flavonols	480-10-4	2	54309.4	104139	49108.9	183668	82841.4	123269	118988	93490	86189.2	C12249	ko00944,ko01110
mws0532	717.146	519	718.153	C36H30O16	[M-H]-	Lithospermic acid B	Phenolic acids	Phenolic acids	121521-90-2	2	28908.8	25211.4	14000.7	24261.1	19279.5	38543.5	26584.9	22245.4	26272.1	-	-
mws0884	328.045	134.2	329.053	C10H12N5O6P	[M-H]-	Cyclic 3',5'-Adenylic acid	Nucleotides and derivatives	Nucleotides and derivatives	60-92-4	3	4515.66	4978.87	4318.12	5634.71	5551.92	5611.42	5075.18	5265.39	4964.77	C00575	ko00230,ko01100
MWSmce653	149.061	106.042	150.068	C9H10O2	[M-H]-	2'-Hydroxy-4'-Methylacetophenone	Phenolic acids	Phenolic acids	6921-64-8	3	6681.13	5281.69	4239.17	9894.23	4212.92	5230.44	8287.68	4747.31	4734.8	-	-
ML10195036	300.295	60.0463	299.282	C18H37NO2	[M+H]+	3-Dehydrosphinganine	Lipids	Sphingolipids	16105-69-4	3	2990.18	2332.78	4961.45	9	9	9	1499.59	1170.89	2485.23	C02934	ko00600,ko01100
Zmyn004548	291.197	235.174	292.204	C18H28O3	[M-H]-	12-Oxo-phytodienoic acid	Lipids	Free fatty acids	85551-10-6	3	9	9	9	586.585	9	9	297.793	9	9	C01226	ko00592,ko01100,ko01110
ML10197929	130.087	88.0403	131.07	C4H9N3O2	[M-H]-	Creatine	Organic acids	Organic acids	57-00-1	3	16535	24296.1	17197.4	22590.5	28042.3	14484.1	19562.8	26169.2	15840.8	C00300	ko00260,ko00330,ko01100
Hmln003529	401.146	269.11	402.152	C18H26O10	[M-H]-	Benzyl β-primeveroside	Phenolic acids	Phenolic acids	130622-31-0	1	35607.7	43981.7	32358.7	50997.5	53721.2	36228.5	43302.6	48851.5	34293.6	-	-
Cmsp002787	227.092	181.049	226.084	C11H14O5	[M+H]+	3,4'-Dihydroxy-3',5'-dimethoxypropiophenone	Phenolic acids	Phenolic acids	136196-47-9	3	9039.01	9	18499.5	9	9	9	4524.01	9	9254.25	-	-
mws4134	611.145	306.079	612.152	C20H32N6O12S2	[M-H]-	Oxiglutatione	Amino acids and derivatives	Amino acids and derivatives	27025-41-8	3	507671	697278	486277	335007	372604	454661	421339	534941	470469	C00127	ko00480,ko01100,ko01240
mws1051	400.14	251	399.145	C15H23N6O5S	[M+H]+	S-Adenosylmethionine	Amino acids and derivatives	Amino acids and derivatives	485-80-3	3	50307.5	44415.4	44861.9	13628.6	51977.1	43471.5	31968	48196.3	44166.7	-	-
MWS4305	119.035	59.0135	120.042	C4H8O4	[M-H]-	Erythrose	Others	Saccharides	583-50-6	3	9	9	9	103999	72655	88469.6	52004.1	36332	44239.3	C01796	-
Lmgn000219	101.024	55.0184	102.032	C4H6O3	[M-H]-	Succinic semialdehyde	Organic acids	Organic acids	692-29-5	3	9194.94	14640.1	8301.27	7661.1	8216.54	14654.8	8428.02	11428.3	11478	C00232	ko00250,ko00350,ko00650,ko00750,ko00760,ko01100,ko01200
Hmcp001579	671.18	347.07	670.175	C29H34O18	[M+H]+	Limocitrin-3-O-sophoroside	Flavonoids	Flavonols	-	3	3528.28	8812.78	9865.09	9068.63	4501.1	6193.3	6298.46	6656.94	8029.19	-	-
Hmcp001628	671.182	347.07	670.175	C29H34O18	[M+H]+	Limocitrin-3,7-di-O-glucoside	Flavonoids	Flavonols	-	3	3528.28	8812.78	9865.09	9068.63	4501.1	6193.3	6298.46	6656.94	8029.19	-	-
Lmsp004301	451.123	289.071	450.116	C21H22O11	[M+H]+	3',5,5',7-Tetrahydroxyflavanone-7-O-glucoside	Flavonoids	Flavanones	-	3	18110.8	46371.9	56277.9	42397.9	45288.4	49559.8	30254.3	45830.1	52918.8	-	-
MWS20145	451.123	289.074	450.116	C21H22O11	[M+H]+	Eriodictyol-7-O-glucoside	Flavonoids	Flavanones	38965-51-4	3	18110.8	46371.9	56277.9	42397.9	45288.4	49559.8	30254.3	45830.1	52918.8	-	-
pme2559	174.041	88	175.048	C6H9NO5	[M-H]-	N-Acetyl-L-Aspartic Acid	Amino acids and derivatives	Amino acids and derivatives	997-55-7	3	34666	37797.2	39636.3	46835.5	39018.4	42322.1	40750.8	38407.8	40979.2	C01042	ko00250,ko01100
mws0668	283.068	151	284.076	C10H12N4O6	[M-H]-	Xanthosine	Nucleotides and derivatives	Nucleotides and derivatives	146-80-5	3	52074.2	46831.1	43892.4	54561	32205.9	43011.7	53317.6	39518.5	43452.1	C01762	ko00230,ko00232,ko01100,ko01110,ko02010
pme0281	165.019	121.029	166.027	C8H6O4	[M-H]-	Terephthalic acid	Phenolic acids	Phenolic acids	100-21-0	3	1.91852e+06	1.72864e+06	1.78808e+06	1.07579e+06	1.18057e+06	1.18754e+06	1.49716e+06	1.45461e+06	1.48781e+06	C06337	ko01100
mws0847	150.077	133	149.07	C6H7N5	[M+H]+	1-Methyladenine	Nucleotides and derivatives	Nucleotides and derivatives	5142-22-3	3	141239	109220	73929.6	79374.6	82857.9	76983.5	110307	96039	75456.5	C02216	-
pmb1283	448.1	163.5	447.215	C18H33N5O6S	[M+H]+	L-Glutaminyl-L-valyl-L-valyl-L-cysteine	Amino acids and derivatives	Amino acids and derivatives	-	3	101002	114098	114738	127091	82841.4	118151	114046	98469.7	116445	-	-
mws0438	151.061	59	152.069	C5H12O5	[M-H]-	L-Arabitol*	Others	Saccharides	7643-75-6	3	14446.9	20655.8	10335.9	31645.6	18077.9	25173.2	23046.3	19366.9	17754.5	C00532	ko00040,ko01100
Zmhp003514	301.072	286.054	300.063	C16H12O6	[M+H]+	6,7,8-Tetrahydroxy-5-methoxyflavone	Flavonoids	Flavones	-	3	9	9	9	557.81	9	742.21	283.405	9	375.605	-	-
mws0089	447.093	285.041	448.101	C21H20O11	[M-H]-	Kaempferol-7-O-glucoside	Flavonoids	Flavonols	16290-07-6	3	14849.8	18682.4	12917.9	18761.9	18657.9	28702.9	16805.9	18670.1	20810.4	-	-
Zmcp102206	381.202	299.2	382.214	C24H30O4	[M-H]-	(Z)-3,8-Dihydro 6,6·;7,3'a-diligustilide	Others	Others	-	1	15613.6	13878	18960.2	14922.6	15096.2	15606	15268.1	14487.1	17283.1	-	-
Lmmp003112	472.244	222.113	471.237	C25H33N3O6	[M+H]+	Caffeoyl-dihydrocaffeoyl spermidine	Alkaloids	Phenolamine	-	3	2286.11	9	766.052	9	762.548	9	1147.55	385.774	387.526	-	-
MWS0205	157.037	97.0027	158.044	C4H6N4O3	[M-H]-	Allantoin	Organic acids	Organic acids	97-59-6	1	3.33905e+06	3.08554e+06	2.95368e+06	3.06169e+06	2.88664e+06	2.53785e+06	3.20037e+06	2.98609e+06	2.74576e+06	C01551	-
MWS1839	165.056	92.0272	166.063	C9H10O3	[M-H]-	Ethylparaben	Phenolic acids	Phenolic acids	120-47-8	3	9	9	9	3919.02	6082.41	5106.13	1964.01	3045.71	2557.57	-	-
pme1373	306.05	110	307.057	C9H14N3O7P	[M-H]-	2'-Deoxycytidine-5'-monophosphate	Nucleotides and derivatives	Nucleotides and derivatives	1032-65-1	3	6064.51	11927.1	11842.5	11641.1	10102.8	11852.1	8852.82	11015	11847.3	C00239	ko00240,ko01100
Lmxn006423	150.002	122.007	151.009	C7H5NOS	[M-H]-	2(3H)-Benzothiazolone	Alkaloids	Alkaloids	934-34-9	3	5046.77	8024.91	7016.88	5013.82	3702.96	6997.21	5030.3	5863.93	7007.05	-	-
MWSHY0020	443.097	123.044	442.09	C22H18O10	[M+H]+	Epicatechin gallate	Flavonoids	Flavanols	1257-08-5	3	7585.69	2812.86	3857.85	10250.2	13051.7	5717.01	8917.96	7932.3	4787.43	-	-
Lmmn004625	449.109	287.056	450.116	C21H22O11	[M-H]-	Dihydrokaempferol-7-O-glucoside	Flavonoids	Flavanonols	-	3	27441.6	27047.6	31489.5	21423.8	17692.8	14622.9	24432.7	22370.2	23056.2	-	-
Lmtn002324	431.15	269.1	432.163	C19H28O11	[M-H]-	Benzyl-(2''-O-glucosyl)glucoside*	Phenolic acids	Phenolic acids	-	3	19567.7	18012.6	16556.6	32324.1	28268.3	22039.5	25945.9	23140.5	19298.1	C17564	-
Hmcp001636	509.128	347.07	508.121	C23H24O13	[M+H]+	Limocitrin-7-O-glucoside	Flavonoids	Flavonols	-	3	33177.7	16699.4	27768.7	28771.7	30627.7	28694.2	30974.7	23663.6	28231.5	-	-
pmb0758	491.155	329	490.147	C24H26O11	[M+H]+	Anisic acid-O-feruloyl glucoside	Phenolic acids	Phenolic acids	-	3	9	9	9	4138.13	6193.25	7674.26	2073.57	3101.12	3841.63	-	-
pmb0571	565.155	271.6	564.148	C26H28O14	[M+H]+	Apigenin-7-O-(2''-glucosyl)arabinoside	Flavonoids	Flavones	-	3	7068.39	13246.5	4429.06	13248.5	10619.3	10647.5	10158.5	11932.9	7538.3	-	-
pme0075	188.056	128	189.064	C7H11NO5	[M-H]-	N-Acetyl-L-glutamic acid	Amino acids and derivatives	Amino acids and derivatives	1188-37-0	3	187767	250507	232095	230589	247503	249324	209178	249005	240710	C00624	ko00220,ko01100,ko01110,ko01210,ko01230
Yshj000011	333.119	171.065	332.111	C14H20O9	[M+H]+	2,6-dimethoxy-4-hydroxyphenyl-1-O-beta-D-glucopyranoside	Phenolic acids	Phenolic acids	-	3	15902.6	13857.3	11024.1	11908	15827.7	16931.2	13905.3	14842.5	13977.6	-	-
pmb0302	126.1	96	125.024	C2H8NO3P	[M+H]+	2-Aminoethylphosphonate	Others	Others	2041-14-7	3	21507.7	14803.4	12665.9	14672.1	11691.9	10717.9	18089.9	13247.7	11691.9	C03557	ko00440,ko01100,ko02010
Zmdp000917	160.107	114.036	159.101	C6H13N3O2	[M+H]+	δ-Guanidinovaleric acid	Organic acids	Organic acids	462-93-1	3	13570.8	12281.4	12476.8	15775.7	19073.8	18818.3	14673.2	15677.6	15647.5	-	-
pmn001643	505.208	359.2	506.215	C26H34O10	[M-H]-	Isolariciresinol-9'-O-rhamnoside (Aviculin)	Lignans and Coumarins	Lignans	156765-33-2	3	2831.24	7774.33	2926.92	2151.02	3537.83	5724.39	2491.13	5656.08	4325.65	-	-
pmb3000	503.12	341.1	504.127	C24H24O12	[M-H]-	Chrysoeriol-7-O-(6''-acetyl)glucoside	Flavonoids	Flavones	-	3	2144.78	5828.49	5800.35	2944.94	2884.88	5046.38	2544.86	4356.69	5423.36	-	-
Lmhp011549	550.387	184.073	549.379	C28H56NO7P	[M+H]+	LysoPC 20:1	Lipids	LPC	-	2	12711.4	8486.63	12038.2	15409.7	20563.2	20599.9	14060.6	14524.9	16319	-	-
pme3311	339	97	339.996	C6H14O12P2	[M-H]-	D-Fructose-1,6-biphosphate	Others	Saccharides	488-69-7	3	100790	76585.5	91756.6	100229	84011.4	101087	100510	80298.5	96421.8	C00354	ko00400,ko00710,ko01100,ko01110,ko01200
Zmcp005839	1017.52	415.32	1016.52	C50H80O21	[M+H]+	Parisyunnanoside B	Steroids	Steroidal saponins	945865-37-2	3	586.498	9	612.151	594.546	586.498	1899.79	590.522	297.749	1255.97	-	-
MWSHY0162	627.156	303.058	626.148	C27H30O17	[M+H]+	Quercetin-3-O-sophoroside (Baimaside)	Flavonoids	Flavonols	18609-17-1	3	6543.84	2832.4	15925.1	31906.7	25707.8	23561.9	19225.2	14270.1	19743.5	C12667	ko00944
pmn001382	515.12	353.088	516.127	C25H24O12	[M-H]-	Isochlorogenic acid A*	Phenolic acids	Phenolic acids	2450-53-5	3	9	9	9	9	6564.91	9	9	3286.96	9	-	-
pmn001384	515.12	353.088	516.127	C25H24O12	[M-H]-	Isochlorogenic acid C*	Phenolic acids	Phenolic acids	57378-72-0	3	9	9	9	9	6564.91	9	9	3286.96	9	-	-
Li512115	515.12	353.088	516.127	C25H24O12	[M-H]-	Isochlorogenic acid B	Phenolic acids	Phenolic acids	14534-61-3	3	9	9	9	9	6564.91	9	9	3286.96	9	C10468	-
Zmjp010694	359.113	344.09	358.105	C19H18O7	[M+H]+	5-Hydroxy-3,7,3',4'-tetramethoxyflavone (Retusin)	Flavonoids	Flavones	1245-15-4	3	743.814	1164.35	532.717	9	9	9	376.407	586.673	270.858	-	-
MWS4525	166.072	124.05	165.065	C6H7N5O	[M+H]+	6-O-methylguanine	Nucleotides and derivatives	Nucleotides and derivatives	20535-83-5	3	9359.75	8013.13	12166.3	11848.1	12012.1	17057.3	10603.9	10012.6	14611.8	-	-
pmf0470	132.065	73	131.058	C5H9NO3	[M+H]+	cis-4-Hydroxy-D-proline	Amino acids and derivatives	Amino acids and derivatives	2584-71-6	3	293882	270664	148266	173586	210924	223421	233734	240794	185843	C03440	ko00330,ko01100
MWSHY0104	449.108	287.062	448.101	C21H20O11	[M+H]+	Luteolin-7-O-glucoside (Cynaroside)	Flavonoids	Flavones	5373-11-5	1	58619.4	59131	56862.4	103337	118709	576018	80978.4	88920.2	316440	C03951	ko00944
Lmsp004915	449.108	287.055	448.101	C21H20O11	[M+H]+	Aureusidin-4-O-glucoside	Flavonoids	Aurones	-	1	57757.4	126201	79261.4	187200	128103	122407	122478	127152	100834	-	-
Lmsn003778	493.099	169.014	494.106	C22H22O13	[M-H]-	1-O-Caffeoyl-4-O-galloyl-β-D-glucose	Phenolic acids	Phenolic acids	-	3	15127.9	9627.61	9197.85	33347	20111.3	15223.5	24237.4	14869.5	12210.7	-	-
MWSmce284	155.066	95.0471	154.063	C8H10O3	[M+H]+	3,4-Dimethoxyphenol	Phenolic acids	Phenolic acids	2033-89-8	3	9	9	9	9	6825.6	9	9	3417.3	9	-	-
Zmxp002867	625.167	301.068	624.168	C28H32O16	[M+H]+	Chrysoeriol-5,7-di-O-glucoside	Flavonoids	Flavones	-	3	3689.69	9	3813.81	7436.76	2841.78	9	5563.22	1425.39	1911.4	-	-
mws0159	163.04	91	164.047	C9H8O3	[M-H]-	Phenylpyruvic acid	Organic acids	Organic acids	156-06-9	3	9	9	9	36204.3	27289.7	19645.4	18106.7	13649.4	9827.2	C00166	ko00360,ko00400,ko00960,ko01100,ko01110,ko01210,ko01230
MWS5235	299.261	253.254	300.266	C18H36O3	[M-H]-	12-Hydroxyoctadecanoic acid	Lipids	Free fatty acids	106-14-9	3	8523.75	12487.8	14394.9	21328.6	11192.1	5754.68	14926.2	11839.9	10074.8	-	-
Rfmb26201	621.219	417.156	622.226	C30H38O14	[M-H]-	Syringaresinol-4'-O-(6''-acetyl)glucoside	Lignans and Coumarins	Lignans	-	3	635.792	1379.12	2536.53	5167.87	1945.09	9	2901.83	1662.11	1272.77	-	-
Qmyp122714	637.36	439.286	636.351	C34H52O11	[M+H]+	Daturafoliside A	Others	Others	-	3	4031.69	4000.41	2690.69	12089.7	8671.75	11426.7	8060.69	6336.08	7058.69	-	-
pmf0248	403.357	373.1	402.35	C27H46O2	[M+H]+	Delta-Tocopherol	Others	Vitamin	119-13-1	3	760.159	9	1442.3	749.827	890.96	642.429	754.993	449.98	1042.37	C14151	ko00130,ko01100,ko01110,ko01240
Lmsp002982	773.213	303.051	772.206	C33H40O21	[M+H]+	Quercetin-3-O-sophoroside-7-O-rhamnoside	Flavonoids	Flavonols	-	3	1492.97	748.716	9	4605.07	5351.06	3029.05	3049.02	3049.89	1519.03	-	-
Lmmp002334	773.21	303.05	772.206	C33H40O21	[M+H]+	Quercetin-3-O-rutinoside-7-O-glucoside	Flavonoids	Flavonols	-	3	1492.97	748.716	9	4605.07	5351.06	3029.05	3049.02	3049.89	1519.03	-	-
Hmyp008441	762.484	184.074	761.481	C39H72NO11P	[M+H]+	PE(16:0/18:3+O3)	Lipids	Glycerol ester	-	3	603.042	643.589	656.811	1412.88	1426.63	911.949	1007.96	1035.11	784.38	-	-
pmb0382	339.086	177.2	338.079	C19H14O6	[M+H]+	O-Feruloyl 4-hydroxycoumarin	Lignans and Coumarins	Coumarins	-	3	4838.87	9	17587.5	9	9	9	2423.93	9	8798.26	-	-
pme3186	169	79	169.998	C3H7O6P	[M-H]-	DL-Glyceraldehyde-3-phosphate	Organic acids	Organic acids	591-59-3	3	332516	189871	359528	478234	519082	447924	405375	354477	403726	C00661	-
MWS5209	235.164	118.087	117.079	C5H11NO2	[2M+H]+	N-Methyl-α-aminoisobutyric acid	Amino acids and derivatives	Amino acids and derivatives	2566-34-9	3	7629.91	7709.5	4078.07	13861.2	9706.16	10740.5	10745.6	8707.83	7409.31	-	-
pme0124	173.092	115.5	172.085	C7H12N2O3	[M+H]+	L-Glycyl-L-proline	Amino acids and derivatives	Amino acids and derivatives	704-15-4	3	2711.06	3469.16	4185.21	1390.16	5418.06	2711.06	2050.61	4443.61	3448.14	-	-
Lmbn009444	297.245	183.14	298.251	C18H34O3	[M-H]-	Ricinoleic acid	Lipids	Free fatty acids	141-22-0	3	9	9	9	40048.4	27669.7	28839.8	20028.7	13839.3	14424.4	C08365	-
mws2186	435.092	303	434.085	C20H18O11	[M+H]+	Avicularin(Quercetin-3-O-α-L-arabinofuranoside)	Flavonoids	Flavonols	572-30-5	3	2662.61	1780.22	2673.84	3589.59	7068.39	8010.77	3126.1	4424.31	5342.3	-	-
mws1155	181.072	101.02	182.079	C6H14O6	[M-H]-	D-Mannitol*	Others	Saccharides	69-65-8	3	5654.02	10678.2	8848.29	6385.1	8836.81	10822.6	6019.56	9757.5	9835.45	C00392	ko00051,ko01100,ko02010
mws0154	173.046	93	174.053	C7H10O5	[M-H]-	Shikimic acid	Organic acids	Organic acids	138-59-0	1	226923	218819	263572	96517.8	170084	186175	161721	194452	224873	C00493	ko00400,ko01100,ko01110,ko01230,ko01240
pmn001672	547.167	223.1	548.174	C23H32O15	[M-H]-	Furanofructosyl-α-D-(3-mustard acyl)glucoside	Phenolic acids	Phenolic acids	-	3	9	6512.64	3390.39	9	9	9	9	3260.82	1699.69	-	-
pmn001671	547.167	223.1	548.174	C23H32O15	[M-H]-	Furanofructosyl-α-D-(6-mustard acyl)glucoside	Phenolic acids	Phenolic acids	-	3	9	6512.64	3390.39	9	9	9	9	3260.82	1699.69	-	-
pme1987	88.048	71	89.0477	C3H7NO2	[M-H]-	L-Alanine	Amino acids and derivatives	Amino acids and derivatives	56-41-7	3	14637.2	17192.2	22117.2	3161.29	13270.5	20366.4	8899.26	15231.4	21241.8	C00041	ko00250,ko00270,ko00430,ko00450,ko00710,ko00970,ko00998,ko01100,ko01110,ko01200,ko01230,ko02010,ko04122
Cmbp005523	417.116	163.039	416.111	C21H20O9	[M+H]+	1,3-O-Dicaffeoylglycerol	Lipids	Glycerol ester	-	3	16576.9	17837.8	7552.87	12575.3	18473.2	12544	14576.1	18155.5	10048.4	-	-
ML10171848	147.03	85.0291	148.037	C5H8O5	[M-H]-	D-Arabinono-1,4-lactone	Others	Saccharides	2782-09-4	2	403224	413839	449231	282175	290164	490474	342699	352002	469852	C00652	ko00053
zjnp112912	463.308	301.182	462.298	C27H42O6	[M+H]+	Podecdysone B	Others	Others	22612-27-7	3	11623.7	9	8630	9	13417.7	28910.9	5816.37	6713.37	18770.4	-	-
pmp000579	463.123	301.07	462.116	C22H22O11	[M+H]+	Diosmetin-7-O-galactoside*	Flavonoids	Flavones	-	3	57653.8	57653.8	57663	111535	70575.2	101294	84594.6	64114.5	79478.5	-	-
mws0036	609.183	301.086	610.19	C28H34O15	[M-H]-	Hesperetin-7-O-rutinoside (Hesperidin)	Flavonoids	Flavanones	520-26-3	3	3432.48	5415.66	6879.12	3502.8	5546.77	3415.23	3467.64	5481.21	5147.18	C09755	-
mws0467	165.056	119.05	166.063	C9H10O3	[M-H]-	3-(4-Hydroxyphenyl)-propionic acid	Phenolic acids	Phenolic acids	501-97-3	3	9	9	9	21035.6	10755.6	28256.3	10522.3	5382.28	14132.7	C01744	-
MWS0274	165.056	119.05	166.063	C9H10O3	[M-H]-	DL-3-Phenyllactic acid	Organic acids	Organic acids	828-01-3	3	9	9	9	21035.6	10755.6	28256.3	10522.3	5382.28	14132.7	-	-
Lmbn005172	165.056	119.05	166.063	C9H10O3	[M-H]-	2,6-Dimethoxybenzaldehyde	Phenolic acids	Phenolic acids	3392-97-0	3	9	9	9	21035.6	10755.6	28256.3	10522.3	5382.28	14132.7	-	-
Lscp211210	387.2	207.138	386.194	C19H30O8	[M+H]+	Neosedumoside II	Others	Others	-	1	60098.5	126249	52203.2	83413.1	60822.7	87025.5	71755.8	93535.9	69614.4	-	-
pme1292	167.1	123.04	168.042	C8H8O4	[M-H]-	Homogentisic acid	Phenolic acids	Phenolic acids	451-13-8	3	9	9	9	75232.6	31086.2	42401.4	37620.8	15547.6	21205.2	C00544	ko00130,ko00350,ko01100,ko01240
HJAP134	581.177	257.08	580.179	C27H32O14	[M+H]+	Pinocembrin-7-O-sophoroside	Flavonoids	Flavanones	-	3	22524.6	33527.8	37971.6	25147.2	18700.5	18023.1	23835.9	26114.2	27997.4	-	-
Lmsn004162	477.104	169.014	478.111	C22H22O12	[M-H]-	1-O-Galloyl-2-O-p-Coumaroyl-β-D-glucose	Phenolic acids	Phenolic acids	94356-18-0	3	5740.3	10918.8	5023.3	10143.2	8474.82	4367.91	7941.77	9696.8	4695.61	-	-
pmf0139	179.056	59	180.063	C6H12O6	[M-H]-	D-Galactose*	Others	Saccharides	59-23-4	1	278955	162608	9	9	105732	157045	139482	134170	78527.2	C00124	ko00052,ko01100
pmp001201	162.113	79.1	161.105	C7H15NO3	[M+H]+	5-Aminocycloheptane-1,2,3-triol	Alkaloids	Alkaloids	-	3	9882.27	7332.83	9162.9	12824.9	9	16082.7	11353.6	3670.91	12622.8	-	-
pmn001523	473.036	169	474.043	C21H14O13	[M-H]-	Trigallic acid	Phenolic acids	Phenolic acids	2131-66-0	3	40397.8	39483.2	45032.1	34461	27999.6	39028.8	37429.4	33741.4	42030.4	-	-
Zmdp004973	393.19	137.061	392.183	C21H28O7	[M+H]+	Syripinnalignan C	Lignans and Coumarins	Lignans	-	3	1921.06	6612.93	1318.63	9	9	9	965.029	3310.96	663.816	-	-
Lmmp002755	773.21	303.05	772.206	C33H40O21	[M+H]+	Quercetin-7-O-rutinoside-4'-O-glucoside	Flavonoids	Flavonols	-	3	16990.5	10623.5	9616.53	12409.6	19869.8	7459.73	14700.1	15246.7	8538.13	-	-
pme1228	221.092	204	220.085	C11H12N2O3	[M+H]+	5-Hydroxy-L-tryptophan	Amino acids and derivatives	Amino acids and derivatives	56-69-9	3	175535	156856	162696	167113	183729	214803	171324	170292	188749	C00643	ko00380,ko01100
pmp001249	428.19	369.11	428.168	C20H30NO9+	[M]+	Caffeoylcholine-3-O-glucoside	Alkaloids	Phenolamine	-	3	7712.59	5568.65	9099.75	14387.4	6973.44	9546.24	11050	6271.05	9323	-	-
pma6455	229.012	96.97	230.02	C5H11O8P	[M-H]-	Ribulose-5-phosphate	Others	Saccharides	4300-28-1	3	9	9	9	35663.5	33460.7	31012.9	17836.3	16734.9	15510.9	C00117	ko00030,ko00230,ko00440,ko00710,ko00750,ko01100,ko01110,ko01200,ko01230,ko01240
mws0262	149.009	87	150.016	C4H6O6	[M-H]-	L-Tartaric acid	Organic acids	Organic acids	87-69-4	3	9	9	9	18995.9	24544.3	45633.5	9502.46	12276.7	22821.3	C00898	ko00630,ko01100
MWSmce613	489.115	264.042	488.107	C14H26N4O11P2	[M+H]+	Citicoline	Nucleotides and derivatives	Nucleotides and derivatives	987-78-0	3	20940.9	21019.5	23265.5	12710.5	4915.2	6612	16825.7	12967.3	14938.8	C00307	ko00564,ko01100
mws1299	449.108	299.05	448.101	C21H20O11	[M+H]+	Luteolin-8-C-glucoside (Orientin)	Flavonoids	Flavones	28608-75-5	3	15815.6	23303.7	11168.6	21451.2	14923.7	9305.58	18633.4	19113.7	10237.1	C10114	-
pme1086	306.077	143	307.084	C10H17N3O6S	[M-H]-	Glutathione reduced form	Amino acids and derivatives	Amino acids and derivatives	70-18-8	1	1.6826e+06	1.78709e+06	1.76768e+06	1.81147e+06	1.89661e+06	1.94169e+06	1.74703e+06	1.84185e+06	1.85468e+06	C00051	ko00270,ko00480,ko01100,ko01240,ko02010
pmp000241	625.14	505.09	624.133	C27H28O17	[M+H]+	Luteolin-6-C-(2''-glucuronyl)glucoside	Flavonoids	Flavones	-	3	3318.97	5035.63	10709.4	9	5802.72	6058.46	1663.99	5419.17	8383.95	-	-
mws1077	355.102	193.049	354.095	C16H18O9	[M+H]+	Scopoletin-7-O-glucoside (Scopolin)	Lignans and Coumarins	Coumarins	531-44-2	3	7856.86	39948.5	11717.1	9	9	9	3932.93	19978.7	5863.07	C01527	ko00940,ko01110
Hmmn002544	355.104	193.05	356.111	C16H20O9	[M-H]-	Ferulic acid-4-O-glucoside	Phenolic acids	Phenolic acids	117405-51-3	2	7856.86	39948.5	11717.1	9	9	9	3932.93	19978.7	5863.07	-	-
mws1013	177.019	133.2	178.027	C9H6O4	[M-H]-	Esculetin (6,7-Dihydroxycoumarin)	Lignans and Coumarins	Coumarins	305-01-1	3	52715.3	46645	40271.8	84550.5	64909.9	71881	68632.9	55777.5	56076.4	C09263	-
pme0513	151.061	59	152.069	C5H12O5	[M-H]-	Xylitol*	Others	Saccharides	87-99-0	3	9	9	16277.6	17439.1	15614.6	18230.6	8724.06	7811.8	17254.1	C00379	ko00040,ko01100,ko02010
Lmmp003271	481.1	319.05	480.09	C21H20O13	[M+H]+	Gossypetin-8-O-β-D-glucoside	Flavonoids	Flavonols	652-78-8	3	9	9	9	13177	9	8968.59	6593.01	9	4488.79	C10051	-
Lmcp007240	343.118	313.077	342.11	C19H18O6	[M+H]+	5,6,7,4'-Tetramethoxyflavone	Flavonoids	Flavones	1168-42-9	3	1457.28	1457.17	1163.8	593.498	1602.54	2040.07	1025.39	1529.86	1601.93	C14472	-
Lmtp004126	567.098	319.045	566.091	C24H22O16	[M+H]+	Myricetin-3-O-(6''-malony)glucoside	Flavonoids	Flavonols	-	3	1977.09	7897.92	5998	10857.4	3997.99	14571.1	6417.25	5947.96	10284.5	-	-
Lmgp004167	291.086	139.04	290.079	C15H14O6	[M+H]+	3',4,4',5,7-Pentahydroxyflavan (Luteoforol)	Flavonoids	Flavanols	13392-26-2	3	3925.92	5816.81	9	8722.31	9	9	6324.12	2912.91	9	C05907	ko00941
pmn001399	405.119	243.1	406.126	C20H22O9	[M-H]-	2,4,6,4'-Tetrahydroxy-stilbene-2-O-glucoside	Others	Stilbene	-	3	49321.6	52438.1	50741.6	48189	62363.1	70334.1	48755.3	57400.6	60537.9	-	-
pme1738	138.079	95	137.071	C7H9N2O	[M+H]+	3-Carbamyl-1-methylpyridinium;(1-Methylnicotinamide)	Alkaloids	Pyridine alkaloids	1005-24-9	3	16142.7	31476.3	31476.3	40336.9	20051.2	49797.8	28239.8	25763.8	40637.1	C02918	ko00760,ko01100
pmb0819	157	130	156.069	C10H8N2	[M+H]+	3-Indoleacetonitrile	Alkaloids	Plumerane	771-51-7	3	227208	190032	177390	256953	244167	272436	242080	217100	224913	C02938	ko00380,ko01100
Zjhp082660	1017.53	415.32	1016.52	C50H80O21	[M+H]+	Disogenin-Glc-Glc-Rha-Xyl	Steroids	Steroidal saponins	-	1	611.899	9	9	9	1185.55	9	310.45	597.273	9	-	-
Zjhp082661	1017.53	415.32	1016.52	C50H80O21	[M+H]+	Yamogenin-Glc-Glc-Rha-Xyl	Steroids	Steroidal saponins	-	1	611.899	9	9	9	1185.55	9	310.45	597.273	9	-	-

## Sheet: Table S2
Table S2. Differential metabolites between SCY and LCY.
Index	Formula	Compounds	Class I	Class II	CAS	Level	SCY1	SCY2	SCY3	LCY1	LCY2	LCY3	VIP	P-value	Fold_Change	Log2FC	Type	cpd_ID	kegg_map
pmn001501	C21H22O6	Fargesin	Lignans and Coumarins	Lignans	31008-19-2	1	9	9	9	1610	1980	1760	1.3458	0.00364688	198.148	7.63044	up	C16957	-
pmb2799	C18H32O3	12,13-Epoxy-9-Octadecenoic Acid	Lipids	Free fatty acids	6799-85-5	3	9	9	9	7260	7320	7130	1.34623	6.01878e-05	804.074	9.65118	up	C14826	ko00591,ko01100
pmb0532	C10H13N4O8P	Inosine 5'-monophosphate	Nucleotides and derivatives	Nucleotides and derivatives	131-99-7	3	25700	26000	22300	50200	50900	55200	1.3307	0.000233365	2.11216	1.07872	up	C00130	ko00230,ko01100,ko01110,ko01240
Hmqn003054	C18H34O5	9,10,11-Trihydroxy-12-octadecenoic acid	Lipids	Free fatty acids	61911-67-9	3	10300	12200	9820	59300	53800	57500	1.34158	0.00021393	5.27847	2.40012	up	-	-
Hmpn003232	C21H26O6	5-Hydroxy-1,7-bis(4-hydroxy-3-methoxyphenyl)heptan-3-one	Others	Ketone compounds	-	1	9	9	9	223000	287000	211000	1.34595	0.0094974	26703.7	14.7048	up	-	-
Lmhp008801	C23H42NO7P	LysoPE 18:3	Lipids	LPE	-	1	162000	180000	155000	340000	328000	378000	1.32858	0.00186671	2.10463	1.07357	up	-	-
Lmhn004030	C15H14O6	5,7,3',4',5'-Pentahydroxyflavan (Tricetiflavan)	Flavonoids	Flavanols	-	3	59400	50400	70400	185000	207000	164000	1.31754	0.00348039	3.08546	1.62549	up	-	-
Lhmp122112	C27H44O8	△5-pregnene-3β,17α,20(S)-triol glucoside	Steroids	Cardiac glycoside	-	1	13000	15400	13400	31300	31000	29500	1.33356	9.63889e-05	2.19617	1.13499	up	-	-
pmn001691	C18H32O5	9,12,13-Trihydroxy-10,15-octadecadienoic acid	Lipids	Free fatty acids	-	1	8360	7530	4340	42300	42700	49400	1.31568	0.000640795	6.6436	2.73196	up	-	-
Lmbn005662	C18H32O3	9(10)-EpOME;(9R,10S)-(12Z)-9,10-Epoxyoctadecenoic acid	Lipids	Free fatty acids	16833-56-0	2	2360	2420	2390	9870	9980	8890	1.34428	0.00226507	4.00837	2.00302	up	C14825	ko00591,ko01100
pmn001694	C18H34O5	9,10,13-Trihydroxy-11-Octadecenoic Acid	Lipids	Free fatty acids	29907-57-1	3	144000	157000	142000	922000	848000	952000	1.34465	0.00133704	6.14447	2.61929	up	C14835	ko00591
pme0230	C10H13N5O4	Adenosine	Nucleotides and derivatives	Nucleotides and derivatives	58-61-7	1	822000	794000	770000	3540000	3410000	4380000	1.33913	0.0100986	4.74853	2.24748	up	C00212	ko00230,ko01100,ko02010
Xmyn004302	C20H34O11	Ginkgoside A	Phenolic acids	Phenolic acids	-	3	31200	28200	32000	112000	92600	118000	1.3348	0.00857973	3.52954	1.81948	up	-	-
Lskp211391	C20H22O6	Matairesinol(ISO2)	Lignans and Coumarins	Lignans	-	2	9	9	9	40100	25400	26100	1.34547	0.0237284	3392.59	11.7282	up	-	-
pmn001667	C30H26O12	Procyanidin B4	Tannins	Proanthocyanidins	29106-51-2	3	29000	27900	33400	126000	117000	130000	1.34099	0.000347628	4.13068	2.04638	up	C10238	-
Lmhp012042	C21H38O4	2-Linoleoylglycerol	Lipids	Glycerol ester	3443-82-1	1	14100	15700	13700	36700	41600	45800	1.332	0.0070046	2.85287	1.51242	up	-	-
MWSmce374	C21H26O6	Hexahydrocurcumin	Phenolic acids	Phenolic acids	36062-05-2	1	9	9	9	103000	133000	115000	1.34601	0.00550693	13000	13.6662	up	C17826	-
Lmcn009539	C19H34O2	E,E,Z-1,3,12-Nonadecatriene-5,14-diol	Lipids	Free fatty acids	-	3	9	9	9	11100	16000	15900	1.34539	0.0125033	1592.59	10.6372	up	-	-
Hmjp005980	C18H19NO4	N-Cis-Feruloyltyramine	Alkaloids	Phenolamine	80510-09-4	1	9	9	9	64800	112000	65300	1.34503	0.0356217	8966.67	13.1304	up	-	-
mws1433	C18H19NO4	N-Feruloyltyramine	Alkaloids	Phenolamine	66648-43-9	3	9	9	9	64800	112000	65300	1.34503	0.0356217	8966.67	13.1304	up	C02717	-
Lmbp000728	C8H8O	(S)-2-Phenyloxirane	Phenolic acids	Phenolic acids	20780-54-5	3	157000	160000	199000	447000	469000	517000	1.32693	0.000559911	2.77713	1.4736	up	C20782	ko01100
Lmgp004731	C21H20O10	Genistein-7-O-galactoside	Flavonoids	Isoflavones	-	1	830000	931000	887000	1970000	1720000	1810000	1.33357	0.00226472	2.07704	1.05453	up	-	-
Lmmn001643	C9H8O3	2-Hydroxycinnamic acid*	Phenolic acids	Phenolic acids	583-17-5	2	129000	168000	150000	1820000	1880000	2040000	1.34346	0.00104668	12.8412	3.6827	up	C01772	ko00360,ko00940,ko01100,ko01110
Lmbn002648	C9H8O3	α-Hydroxycinnamic Acid*	Phenolic acids	Phenolic acids	5801-57-0	2	129000	168000	150000	1820000	1880000	2040000	1.34346	0.00104668	12.8412	3.6827	up	C02763	ko00360,ko01100
MWSmce248	C9H8O3	3-Hydroxycinnamic Acid*	Phenolic acids	Phenolic acids	14755-02-3	2	129000	168000	150000	1820000	1880000	2040000	1.34346	0.00104668	12.8412	3.6827	up	C12621	ko00360,ko01100
pme1109	C5H5N5O	Guanine	Nucleotides and derivatives	Nucleotides and derivatives	73-40-5	3	14300	19500	19600	42500	46200	41900	1.30911	0.000440275	2.44569	1.29024	up	C00242	ko00230,ko01100
Hmpn002991	C21H28O6	1,7-Bis(4-hydroxy-3-methoxyphenyl)heptane-3,5-diol	Others	Others	-	1	9	9	9	47700	56300	41900	1.34593	0.00731959	5403.7	12.3997	up	-	-
Lmbn007891	C18H34O4	Hydroxy ricinoleic acid	Lipids	Free fatty acids	-	1	10700	10200	9980	26200	27000	29900	1.34059	0.00319619	2.69106	1.42818	up	-	-
pmn001689	C18H32O4	9-Hydroxy-12-oxo-15(Z)-octadecenoic acid	Lipids	Free fatty acids	-	3	9	9	9	14800	16800	18600	1.34599	0.00427853	1859.26	10.8605	up	C21924	ko00592,ko01110
Lmbn004685	C18H32O4	5S,8R-DiHODE; (5S,8R,9Z,12Z)-5,8-Dihydroxyoctadeca-9,12-dienoate	Lipids	Free fatty acids	-	3	9	9	9	14800	16800	18600	1.34599	0.00427853	1859.26	10.8605	up	C20186	ko00591
Rfmb087	C18H32O4	9-Hydroxy-13-oxo-10-octadecenoic Acid	Lipids	Free fatty acids	-	3	13700	14900	16600	60300	92200	56000	1.31447	0.0406363	4.61283	2.20565	up	-	-
Zmjn004133	C18H32O4	9S-Hydroperoxy-10E,12Z-octadecadienoic acid	Lipids	Free fatty acids	5502-91-0	3	13700	14900	16600	60300	92200	56000	1.31447	0.0406363	4.61283	2.20565	up	C14827	ko00591,ko01100
pme2074	C18H29NO4	Jasmonoyl-L-Isoleucine	Amino acids and derivatives	Amino acids and derivatives	120330-93-0	3	1120	1940	618	35500	31300	32200	1.3216	0.000720851	26.9168	4.75044	up	C18699	ko04075
Xmsn002700	C21H22O12	Taxifolin-3'-O-glucoside	Flavonoids	Flavanonols	31106-05-5	3	18000	10100	16500	29800	31700	35300	1.21966	0.00604994	2.1704	1.11796	up	-	-
Zjbn102543	C28H28O7	Bletilols B	Others	Others	-	1	64300	57300	62300	230000	201000	217000	1.34178	0.00180986	3.52365	1.81707	up	-	-
pmb2228	C27H56NO7P	LysoPC 19:0	Lipids	LPC	108273-88-7	3	9	9	9	7980	7700	12000	1.3451	0.0219625	1025.19	10.0017	up	-	-
pme1002	C8H11NO	L-Tyramine	Alkaloids	Alkaloids	51-67-2	3	90600	73100	94000	374000	373000	395000	1.33823	7.5751e-06	4.43151	2.1478	up	C00483	ko00350,ko00950,ko01100,ko01110,ko01240
Hmlp000935	C8H11NO2	Vanillylamine	Alkaloids	Phenolamine	1196-92-5	3	844000	913000	812000	1770000	1810000	1830000	1.34018	5.9491e-05	2.10588	1.07442	up	C16666	ko00998,ko01100,ko01110
pme0033	C5H4N4O	Hypoxanthine	Nucleotides and derivatives	Nucleotides and derivatives	68-94-0	3	45600	50900	60600	123000	120000	146000	1.3129	0.00341255	2.47613	1.30809	up	C00262	ko00230,ko01100
Lmhp001670	C11H22N2O3	L-Valyl-L-Leucine	Amino acids and derivatives	Amino acids and derivatives	3989-97-7	1	38400	33600	30400	109000	105000	89100	1.32746	0.00370618	2.95996	1.56558	up	-	-
Zmwp005562	C17H17NO3	cis-N-p-Coumaroyltyramine	Alkaloids	Phenolamine	-	3	9	9	9	26200	31500	18700	1.34519	0.0206187	2829.63	11.4664	up	-	-
Hmqp002567	C17H17NO3	4-Hydroxycinnamic acid p-hydroxyphenethylamine	Phenolic acids	Phenolic acids	-	3	9	9	9	26200	31500	18700	1.34519	0.0206187	2829.63	11.4664	up	-	-
pmn001421	C16H18O8	3-O-p-Coumaroylquinic acid	Phenolic acids	Phenolic acids	87099-71-6	1	406000	390000	394000	209000	165000	206000	1.3158	0.00228183	0.487395	-1.03684	down	-	-
pmb3074	C16H18O8	5-O-p-Coumaroylquinic acid	Phenolic acids	Phenolic acids	1899-30-5	3	406000	390000	394000	209000	165000	206000	1.3158	0.00228183	0.487395	-1.03684	down	C12208	ko00940,ko00941,ko00945,ko01110
mws0126	C26H54NO7P	LysoPC 18:0	Lipids	LPC	19420-57-6	2	31000	28000	27300	67300	78200	77300	1.33442	0.00302744	2.58169	1.36832	up	-	-
HJAP064	C25H24O15	Isorhamnetin-3-O-(6''-malonyl)glucoside	Flavonoids	Flavonols	-	2	32100	37300	29500	79800	92900	94100	1.32618	0.00178679	2.69767	1.43172	up	-	-
Lmbn004240	C18H34O5	9,10-Dihydroxy-12,13-epoxyoctadecanoic acid	Lipids	Free fatty acids	-	3	4420	4920	4420	25800	22300	25100	1.34339	0.00238842	5.31977	2.41136	up	C14837	ko00591
MWSHY0189	C21H20O10	Apigenin-7-O-glucoside(Cosmosiin)	Flavonoids	Flavones	578-74-5	3	824000	1030000	860000	1970000	1810000	2010000	1.32117	0.000314715	2.13338	1.09314	up	C04608	ko00944
mws0836	C30H26O12	Procyanidin B1	Tannins	Proanthocyanidins	20315-25-7	2	63100	69000	88400	243000	261000	308000	1.32294	0.00434143	3.68254	1.8807	up	-	-
pme1654	C12H18O3	Jasmonic acid	Organic acids	Organic acids	77026-92-7	3	19200	17400	19000	141000	146000	165000	1.34413	0.00290331	8.1295	3.02317	up	C08491	ko00592,ko01100,ko01110,ko04075
Wmkp002590	C27H30O15	5,7-Dihydroxy-4-methoxyflavone-3-O-xylose-(1-6)-glucose	Flavonoids	Flavones	-	3	100000	84900	101000	342000	341000	343000	1.34086	0.000385384	3.58867	1.84345	up	-	-
pma0760	C25H24O15	3'-O-Methyltricetin-7-O-(6''-malonyl)glucoside	Flavonoids	Flavones	-	3	31300	26100	20500	72800	92100	81400	1.30817	0.00261043	3.16175	1.66072	up	-	-
mws0027	C9H10O5	Syringic acid	Phenolic acids	Phenolic acids	530-57-4	1	38300	35400	25700	76700	65300	79300	1.27699	0.00222464	2.22636	1.15469	up	C10833	-
MWSHY0171	C30H26O12	Procyanidin B2	Tannins	Proanthocyanidins	29106-49-8	1	240000	203000	242000	725000	699000	776000	1.33784	0.000219828	3.21168	1.68333	up	C17639	-
Lmgn001670	C7H6O3	Salicylic acid	Phenolic acids	Phenolic acids	69-72-7	3	9	9	9	43200	70000	65600	1.34531	0.0188431	6622.22	12.6931	up	C00805	ko00360,ko01100,ko01110,ko04075
pme1439	C9H8O3	p-Coumaric acid	Phenolic acids	Phenolic acids	501-98-4	3	24600	48700	33200	139000	156000	168000	1.29928	0.000484011	4.34742	2.12016	up	C00811	ko00130,ko00350,ko00940,ko00950,ko00998,ko01100,ko01110
Lmyn006221	C33H60O14	Gingerglycolipid C	Lipids	Glycerol ester	-	2	7580	6270	4610	14500	22500	17800	1.26871	0.0238408	2.96858	1.56977	up	-	-
Lmhp008589	C23H42NO7P	LysoPE 18:3(2n isomer)	Lipids	LPE	-	1	164000	152000	139000	311000	295000	339000	1.32702	0.00126441	2.07692	1.05445	up	-	-
Hmjp003948	C20H20O5	Dihydrodemethoxy curcumin	Phenolic acids	Phenolic acids	-	2	9	9	9	13400	17300	10100	1.34494	0.0226482	1511.11	10.5614	up	-	-
pmd0136	C26H54NO7P	LysoPC 18:0(2n isomer)	Lipids	LPC	-	3	6610	5430	3740	10000	11400	16400	1.19977	0.0470681	2.39544	1.26029	up	-	-
Zmjp000966	C10H13N5O4	Vidarabine	Nucleotides and derivatives	Nucleotides and derivatives	5536-17-4	1	831000	840000	857000	3910000	3930000	4290000	1.34514	0.0014325	4.79826	2.26251	up	-	-
Lmhp010514	C25H48NO7P	LysoPE 20:2(2n isomer)	Lipids	LPE	-	3	1070	1500	1360	4370	4940	4950	1.32788	0.000283058	3.6285	1.85937	up	-	-
pme1383	C8H11NO3	Pyridoxine	Others	Vitamin	65-23-6	1	494000	535000	455000	120000	131000	132000	1.34169	0.00321057	0.258086	-1.95407	down	C00314	ko00750,ko01100,ko01240
pmb3068	C16H18O8	1-O-p-Coumaroylquinic acid	Phenolic acids	Phenolic acids	-	1	10800	9070	12300	9	9	9	1.34587	0.007501	0.000839291	-10.2185	down	-	-
Lmhp112042	C21H38O4	1-Linoleoylglycerol	Lipids	Glycerol ester	2277-28-3	2	13000	19700	13200	37400	42100	48900	1.28956	0.00390877	2.79739	1.48408	up	-	-
Zmln002252	C10H8O6	Sideretin (5,7,8-Trihydroxy-6-methoxycoumarin)	Lignans and Coumarins	Coumarins	-	3	11500	8040	15400	22900	29500	31500	1.21728	0.00911255	2.40126	1.26379	up	C22007	-
pmb2406	C25H52NO7P	LysoPC 17:0	Lipids	LPC	50930-23-9	3	27700	32800	27900	58700	59100	60200	1.33	0.00178741	2.01357	1.00976	up	-	-
Lmyn005812	C33H56O14	Gingerglycolipid A	Lipids	Glycerol ester	145937-22-0	2	26200	19000	15600	59900	65900	54800	1.29297	0.000877077	2.97039	1.57065	up	-	-
pmb2804	C18H32O4	13S-Hydroperoxy-9Z,11E-octadecadienoic acid	Lipids	Free fatty acids	33964-75-9	3	29100	28900	30400	68200	67000	78800	1.33633	0.00720692	2.42081	1.27549	up	C04717	ko00591,ko01100
Lmtn002796	C21H22O11	Aromadendrin-7-O-glucoside	Flavonoids	Flavanonols	28189-90-4	1	499000	545000	486000	1720000	1720000	1890000	1.34259	0.000866724	3.48366	1.8006	up	-	-
Hmjp004041	C21H22O6	Dihydrocurcumin	Phenolic acids	Phenolic acids	76474-56-1	3	6010	5420	4350	30900	34800	32200	1.33792	0.000404608	6.20406	2.63321	up	-	-
mws0371	C22H32O2	Cis-4,7,10,13,16,19-Docosahexaenoic Acid	Lipids	Free fatty acids	6217-54-5	3	6920	7180	8530	9	9	9	1.346	0.00435796	0.00119311	-9.71106	down	C06429	ko01040
mws0242	C8H14O4	Suberic Acid	Organic acids	Organic acids	505-48-6	3	15900	17500	10100	9	9	9	1.34475	0.0232295	0.00062069	-10.6538	down	C08278	-
MWSmce231	C19H16O4	Bisdemethoxycurcumin	Phenolic acids	Phenolic acids	33171-05-0	1	20300	20700	19200	62100	76300	66200	1.33835	0.00708798	3.39867	1.76497	up	C17743	ko00945,ko01110
pme3961	C10H13N5O3	2'-Deoxyadenosine	Nucleotides and derivatives	Nucleotides and derivatives	958-09-8	3	9	9	9	15800	14100	18100	1.34602	0.00521227	1777.78	10.7959	up	C00559	ko00230,ko01100,ko02010
MWSmce016	C7H7NO2	Nicotinic Acid Methyl Ester(Methyl Nicotinate)	Alkaloids	Pyridine alkaloids	93-60-7	3	9	9	9	19400	18600	17400	1.3462	0.000989993	2051.85	11.0027	up	-	-
Hmjp002999	C28H32O16	Isorhamnetin-3-O-rutinoside (Narcissin)*	Flavonoids	Flavonols	604-80-8	3	45900	37100	45000	160000	129000	149000	1.3313	0.00441093	3.42188	1.77479	up	-	-
pmf0557	C16H11N2NaO4S	Orange I	Alkaloids	Alkaloids	523-44-4	3	28100	28000	26300	166000	157000	156000	1.34559	0.000396786	5.81311	2.53931	up	C19371	-
mws0049	C15H14O7	Gallocatechin	Flavonoids	Flavanols	970-73-0	2	20300	12000	10700	67100	59600	70600	1.30262	0.000322935	4.58837	2.19798	up	C12127	ko00941,ko01110
Lmxp001668	C9H10O2	2-Methoxy-4-ethenylphenol	Phenolic acids	Phenolic acids	7786-61-0	2	9	9	9	132000	118000	135000	1.34621	0.00166246	14259.3	13.7996	up	C17883	-
Zmgn004894	C8H8O3	Methyl 4-hydroxybenzoate	Phenolic acids	Phenolic acids	99-76-3	3	21600	9900	16400	9	9	9	1.34385	0.0421576	0.000563674	-10.7929	down	-	-
pmn001646	C45H38O18	Procyanidin C1	Tannins	Proanthocyanidins	37064-30-5	3	10700	14900	11300	41700	40500	45100	1.32717	9.42947e-05	3.44986	1.78654	up	C17624	-
Lmhp008440	C20H40NO7P	LysoPE 15:1	Lipids	LPE	-	3	5910	4460	2380	7040	9960	10200	1.08884	0.0288687	2.13333	1.09311	up	-	-
Zmdn002049	C21H24O11	Epicatechin-4'-O-β-D-glucopyranoside	Flavonoids	Flavanols	-	3	7290	4540	7630	9	9	9	1.34463	0.0220559	0.00138746	-9.49334	down	-	-
Zmdn002400	C21H24O11	Epicatechin-3'-O-β-D-glucopyranoside	Flavonoids	Flavanols	-	3	7290	4540	7630	9	9	9	1.34463	0.0220559	0.00138746	-9.49334	down	-	-
pme0088	C15H10O6	Luteolin (5,7,3',4'-Tetrahydroxyflavone)	Flavonoids	Flavones	491-70-3	3	9	9	9	12900	9920	13800	1.34579	0.00911358	1356.3	10.4055	up	C01514	ko00941,ko00944,ko01100,ko01110
Lmsp004166	C27H30O16	Quercetin-3-O-glucoside-7-O-rhamnoside	Flavonoids	Flavonols	-	3	46300	30400	33200	74600	82100	72700	1.26784	0.00466806	2.08735	1.06167	up	-	-
pme3083	C8H7NO3	2-(Formylamino)benzoic acid	Phenolic acids	Phenolic acids	3342-77-6	3	23800	25500	20400	226000	235000	204000	1.34307	0.00170977	9.54089	3.25412	up	C05653	ko00380,ko01100
pme2292	C4H12N2	Putrescine	Alkaloids	Alkaloids	110-60-1	3	50800	68900	54800	169000	175000	195000	1.32561	0.000423309	3.08883	1.62706	up	C00134	ko00330,ko00472,ko00480,ko00960,ko01100,ko01110,ko02010
pmb0197	C11H15N5O5	N7-Methylguanosine	Nucleotides and derivatives	Nucleotides and derivatives	20244-86-4	3	6340	6800	5710	9	9	9	1.34605	0.00252578	0.00143236	-9.44739	down	C20674	-
MWSmce496	C21H28O6	Octahydrocurcumin	Phenolic acids	Phenolic acids	36062-07-4	1	7070	7860	3710	158000	236000	194000	1.33123	0.0135935	31.5451	4.97934	up	-	-
Lmcn003163	C28H20O14	Epitheaflavic acid-3-O-Gallate	Flavonoids	Flavanols	34218-97-8	3	7840	13900	16000	54400	44900	53800	1.28471	0.000773164	4.0567	2.02031	up	-	-
pmb3114	C30H26O11	Epicatechin-epiafzelechin	Flavonoids	Flavanols	-	1	40900	36100	48800	91500	137000	104000	1.28604	0.0295459	2.64308	1.40222	up	-	-
mws0014	C10H10O4	Ferulic acid*	Phenolic acids	Phenolic acids	537-98-4	1	170000	148000	177000	313000	384000	379000	1.31374	0.0071807	2.17374	1.12018	up	C01494	ko00940,ko01100,ko01110
mws4002	C8H11NO2	Dopamine	Alkaloids	Phenolamine	51-61-6	1	2470000	2230000	2110000	5360000	4780000	4760000	1.3308	0.00109825	2.18796	1.12959	up	C03758	ko00350,ko00950,ko00965,ko01100,ko01110
Lmhp008337	C19H40NO7P	LysoPE 14:0(2n isomer)	Lipids	LPE	-	1	1470	2290	2300	4920	5890	5540	1.28521	0.000972694	2.69802	1.4319	up	-	-
pmb0864	C19H40NO7P	LysoPE 14:0	Lipids	LPE	-	1	1470	2290	2300	4920	5890	5540	1.28521	0.000972694	2.69802	1.4319	up	-	-
pmb0889	C18H30O2	Punicic acid (9Z,11E,13Z-octadecatrienoic acid)	Lipids	Free fatty acids	544-72-9	3	153000	154000	132000	340000	296000	298000	1.32573	0.00213298	2.12756	1.0892	up	C08364	-
Lmmp003109	C16H16O6	3'-O-Methyl-epicatechin	Flavonoids	Flavanols	76549-34-3	3	11500	4760	7640	33500	24100	35300	1.24964	0.00902303	3.88703	1.95867	up	-	-
Lmhp011562	C21H36O4	1-α-Linolenoyl-glycerol	Lipids	Glycerol ester	-	2	5300	5910	4980	22800	22900	23900	1.34294	4.26263e-06	4.29895	2.10398	up	-	-
pmb0883	C23H48NO7P	LysoPE 18:0	Lipids	LPE	69747-55-3	3	2300	2740	2520	4880	6320	5340	1.31047	0.0136642	2.18783	1.1295	up	-	-
pmn001695	C16H20O10	Trihydroxycinnamoylquinic acid	Phenolic acids	Phenolic acids	-	1	296000	295000	254000	113000	113000	117000	1.33731	0.00637891	0.405917	-1.30074	down	-	-
Lmtn004049	C15H20O4	Abscisic acid	Organic acids	Organic acids	21293-29-8	3	20800	29200	25300	59100	46100	57400	1.28148	0.00683684	2.15936	1.11061	up	C06082	ko00906,ko01100,ko01110,ko04075
pmf0297	C20H42O	1-Eicosanol	Lipids	Free fatty acids	629-96-9	3	9	9	9	27600	34000	33100	1.346	0.00399359	3507.41	11.7762	up	-	-
MWSHY0064	C28H32O16	Isorhamnetin-3-O-neohesperidoside*	Flavonoids	Flavonols	55033-90-4	3	31600	34400	43600	121000	153000	145000	1.325	0.0040339	3.82299	1.9347	up	-	-
Lssp210381	C30H26O12	procyanidinB-2	Others	Others	-	1	233000	249000	244000	768000	823000	768000	1.3444	0.000596279	3.24931	1.70013	up	-	-
HX1359	C20H22O6	Clemaphenol A	Lignans and Coumarins	Lignans	362606-60-8	3	5070	14100	10600	32500	29900	25900	1.18853	0.00514845	2.96607	1.56855	up	C17808	-
MWSHY0174	C15H14O6	Epicatechin*	Flavonoids	Flavanols	490-46-0	1	352000	291000	322000	926000	1070000	974000	1.3356	0.00127025	3.07772	1.62186	up	C09727	ko00941,ko01100,ko01110
Hmcp002207	C22H22O12	Isorhamnetin-7-O-glucoside (Brassicin)	Flavonoids	Flavonols	6743-96-0	3	87500	82300	82800	170000	167000	181000	1.34112	0.000708804	2.05067	1.0361	up	-	-
MWSmce089	C17H17NO3	p-Coumaroyltyramine	Alkaloids	Phenolamine	36417-86-4	1	2240	9	1080	17700	25100	25100	1.05406	0.00923776	20.3965	4.35025	up	-	-
MWSslk035	C13H18O7	Orcinol glucoside	Phenolic acids	Phenolic acids	21082-33-7	3	33200	40600	35600	19500	15700	19200	1.30147	0.00446522	0.497258	-1.00793	down	-	-
MWSHY0201	C27H30O14	Kaempferol-3,7-O-dirhamnoside (Kaempferitrin)	Flavonoids	Flavonols	482-38-2	3	21400	15600	15500	50400	44500	45100	1.3122	0.000423097	2.66667	1.41504	up	C16981	-
pmb3023	C21H22O11	Eriodictyol-8-C-glucoside	Flavonoids	Flavanones	1023271-51-3	3	208000	235000	243000	673000	716000	712000	1.34061	1.8592e-05	3.06268	1.6148	up	-	-
pme0422	C10H10O4	Isoferulic Acid*	Phenolic acids	Phenolic acids	25522-33-2	1	220000	193000	199000	394000	448000	439000	1.33034	0.0014463	2.09314	1.06567	up	C10470	-
pmb0502	C16H25N3O2	p-Coumaroylspermidine	Alkaloids	Phenolamine	-	3	6860	7910	1630	20300	19500	17300	1.10403	0.00956053	3.48171	1.79979	up	-	-
Zmhn001746	C20H22O9	Piceatannol-3'-O-glucoside	Others	Stilbene	94356-26-0	3	9	9	9	14300	14900	10500	1.34561	0.0106782	1470.37	10.522	up	-	-
Zmhn101746	C20H22O9	Tetrahydroxy-stilbene-O-glucoside	Others	Stilbene	-	3	9	9	9	14300	14900	10500	1.34561	0.0106782	1470.37	10.522	up	-	-
mws2212	C9H8O4	Caffeic acid	Phenolic acids	Phenolic acids	331-39-5	3	17800	60900	39100	225000	222000	247000	1.25836	0.000520641	5.89134	2.5586	up	C01197	ko00940,ko01100,ko01110
Lskp211422	C33H54O13	sileneoside C	Steroids	Steroid	-	1	2540	2710	2380	9800	10600	10000	1.34346	0.000229595	3.98427	1.99432	up	-	-
pmb2947	C45H38O18	Catechin-catechin-catechin	Flavonoids	Flavanols	-	3	24000	18100	16200	67600	82700	90500	1.31858	0.00669807	4.13036	2.04627	up	-	-
Lmln001856	C21H20O13	5,7-Dihydroxy-4-oxo-2-(3,4,5-trihydroxyphenyl)-4H-chromen-3-yl-alloside	Others	Others	-	1	119000	98000	145000	255000	233000	293000	1.27515	0.00396649	2.15746	1.10933	up	-	-
Lmsp004749	C29H34O17	Syringetin-3-O-rutinoside	Flavonoids	Flavonols	-	3	12400	14200	5270	20300	29300	28500	1.11021	0.0178094	2.45058	1.29312	up	-	-
Lmhp008744	C33H56O14	1-α-Linolenoyl-glycerol-2,3-di-O-glucoside	Lipids	Glycerol ester	-	2	2390	2560	2380	7140	8000	5440	1.31215	0.0271901	2.80764	1.48936	up	-	-
mws1349	C18H39NO2	Dihydrosphingosine	Lipids	Sphingolipids	764-22-7	1	9	9	9	12000	15400	20400	1.34502	0.0226729	1770.37	10.7898	up	C00836	ko00600,ko01100
zjbp110804	C20H20O6	6,7-dimethoxy-2-[2-(4'-hydroxy-3'-methoxyphenyl)ethyl]chromone	Others	Others	-	3	9	9	9	2020	3410	2010	1.34338	0.0336375	275.556	8.1062	up	-	-
mws0179	C17H20O9	Chlorogenic acid methyl ester	Phenolic acids	Phenolic acids	29708-87-0	3	45700	28400	44000	11300	11800	12700	1.30146	0.0373459	0.303133	-1.72198	down	-	-
pme3096	C3H5NO4	Aminomalonic acid	Organic acids	Organic acids	1068-84-4	3	92800	91100	109000	9	9	9	1.34615	0.00339703	9.21816e-05	-13.4052	down	C00872	-
Zmcp003989	C27H30O15	Kaempferol-3-O-rhamnosyl(1→2)glucoside	Flavonoids	Flavonols	-	3	13400	13500	10100	35600	35200	43700	1.31785	0.00526362	3.09459	1.62975	up	-	-
Jmgn004021	C21H22O11	6-C-Glucosyl-2-Hydroxynaringenin	Flavonoids	Flavanones	-	3	661000	678000	637000	2380000	2590000	2570000	1.34455	0.00096093	3.81579	1.93198	up	-	-
Hmpp002994	C21H24O5	Gingerenone A	Others	Ketone compounds	128700-97-0	3	9	9	9	104000	108000	102000	1.34622	0.000283915	11629.6	13.5055	up	C10460	-
Yshs000041	C26H36O7	Vibsanin J	Terpenoids	Ditepenoids	-	1	2500	2460	3070	5530	4950	6900	1.28415	0.0232342	2.16438	1.11396	up	-	-
MWSmce632	C10H10O4	Vanillin acetate	Phenolic acids	Phenolic acids	881-68-5	3	9	9	9	20200	22600	18300	1.34604	0.00371388	2262.96	11.144	up	-	-
Lmhp011388	C21H36O4	2-α-Linolenoyl-glycerol	Lipids	Glycerol ester	55268-58-1	1	4760	5190	4850	20500	26400	26800	1.33734	0.0103509	4.97973	2.31607	up	-	-
pmb0751	C16H16O7	Trans-5-O-(p-Coumaroyl)shikimate	Phenolic acids	Phenolic acids	-	3	9	8990	9	58400	77300	67000	1.10603	0.00165504	22.5022	4.492	up	C02947	ko00940,ko00941,ko00945,ko01100,ko01110
MWSHY0098	C15H14O7	Epigallocatechin	Flavonoids	Flavanols	970-74-1	1	1340000	1230000	1150000	2800000	3130000	3400000	1.32983	0.00486917	2.50806	1.32657	up	C12136	ko00941,ko01110
pmb2673	C9H9NO5	6-Hydroxydopaquinone	Amino acids and derivatives	Amino acids and derivatives	135791-48-9	3	42000	53500	46100	20600	17800	26600	1.27079	0.00470863	0.45904	-1.12331	down	-	-
Lmjp003655	C22H22O11	6-C-MethylKaempferol-3-glucoside	Flavonoids	Flavones	-	3	69400	32700	64300	105000	110000	120000	1.12944	0.0270899	2.01322	1.00951	up	-	-
Lskp211416	C27H44O9	nusilsterone	Steroids	Steroid	-	3	4210	2930	2630	9	9	9	1.34471	0.0215368	0.00276356	-8.49926	down	-	-
Lmhn002573	C17H20O11	Sinapoylglucuronic acid	Phenolic acids	Phenolic acids	-	3	23800	27300	25600	9680	8670	16900	1.19759	0.0219183	0.459583	-1.1216	down	-	-
Smhp003736	C26H28O15	carlinoside	Flavonoids	Flavones	59952-97-5	3	1570	3980	4760	9060	12100	7160	1.1088	0.031834	2.74685	1.45778	up	C10026	-
Hmgp001888	C28H32O17	Patuletin-3-O-rutinoside	Flavonoids	Flavonols	-	3	24200	31200	23400	54200	51300	66300	1.28788	0.00891252	2.1802	1.12446	up	-	-
Hmgp002080	C28H32O17	Patuletin-7-O-rutinoside	Flavonoids	Flavonols	-	3	24200	31200	23400	54200	51300	66300	1.28788	0.00891252	2.1802	1.12446	up	-	-
HJN104	C21H22O13	Dihydromyricetin-3-O-glucoside	Flavonoids	Flavanonols	-	3	137000	122000	135000	277000	246000	355000	1.29358	0.035747	2.22843	1.15603	up	-	-
pme0436	C30H26O12	Procyanidin B3	Tannins	Proanthocyanidins	23567-23-9	1	25700	15400	19500	72900	88700	90300	1.3123	0.00186081	4.15677	2.05546	up	-	-
mws0093	C10H12O3	Coniferyl alcohol	Phenolic acids	Phenolic acids	458-35-5	3	3590	4390	5810	20300	22500	24100	1.32348	0.000541397	4.85134	2.27838	up	C00590	ko00940,ko00998,ko01100,ko01110
MWSHY0167	C15H14O6	Catechin*	Flavonoids	Flavanols	154-23-4	1	37900	38400	30600	85500	72100	73500	1.31095	0.00262304	2.16183	1.11226	up	C06562	ko00941,ko01110
MWSCX015	C9H8O3	Caffeic aldehyde	Phenolic acids	Phenolic acids	141632-15-7	3	107000	97900	121000	258000	244000	286000	1.32615	0.00142428	2.41792	1.27377	up	C10945	ko00940,ko01110
pmb0296	C21H40O4	1-Oleoyl-Sn-Glycerol	Lipids	Glycerol ester	129784-87-8	3	41500	46500	32700	87200	90000	103000	1.2993	0.00126765	2.32146	1.21503	up	-	-
pmb0496	C15H22N4O3	N-Feruloylagmatine	Alkaloids	Phenolamine	-	3	72700	67300	52300	148000	134000	144000	1.30388	0.000857705	2.21529	1.14749	up	C18325	ko00330,ko01100
pmn001610	C20H36O2	Eicosadienoic acid	Lipids	Free fatty acids	5598-38-9	3	92300	101000	87700	219000	179000	184000	1.31894	0.0100532	2.07117	1.05045	up	C16525	ko01040
pme0195	C3H7NO2S	L-Cysteine	Amino acids and derivatives	Amino acids and derivatives	52-90-4	3	9	9	9	11500	16700	10200	1.34499	0.0232643	1422.22	10.4739	up	C00097	ko00260,ko00270,ko00311,ko00332,ko00430,ko00460,ko00480,ko00730,ko00770,ko00920,ko00970,ko01100,ko01110,ko01200,ko01230,ko01240,ko04122
Lmpp003465	C21H20O13	Myricetin-3-O-β-D-glucoside	Flavonoids	Flavonols	19833-12-6	1	153000	134000	154000	258000	286000	348000	1.29478	0.0244903	2.02268	1.01627	up	-	-
pmp001271	C33H58O14	1-Linoleoyl-sn-glycerol-diglucoside	Lipids	Free fatty acids	-	1	25500	24800	16600	39100	48300	64600	1.2077	0.0484009	2.27205	1.18399	up	-	-
pmb0500	C23H26N2O5	N-p-Coumaroyl-N'-feruloylputrescine	Alkaloids	Phenolamine	380302-96-5	1	9	9	9	2140	3650	2910	1.34408	0.0219898	322.222	8.33191	up	-	-
pmp001311	C27H30O17	6-Hydroxykaempferol-7,6-O-Diglucoside	Flavonoids	Flavonols	-	3	9	9	9	9650	11700	14400	1.34547	0.0130818	1324.07	10.3708	up	-	-
pmp000101	C45H38O18	Arecatannin C1	Tannins	Tannin	87727-69-3	1	10400	10800	10800	49200	40500	37200	1.33668	0.0124705	3.96563	1.98755	up	C17897	-
Hmqp003435	C29H30O17	Apigenin-7-O-(2''-O-apiosyl)(6''-Malonyl)glucoside	Flavonoids	Flavones	-	3	13000	20700	13700	37900	32800	50400	1.24639	0.0265185	2.55485	1.35324	up	C05622	ko00944
mws4085	C11H12O5	Sinapic acid	Phenolic acids	Phenolic acids	530-59-6	3	11400	12400	12200	31000	30900	25700	1.33119	0.00862735	2.43333	1.28293	up	C00482	ko00940,ko01100,ko01110
Lskp211415	C27H44O9	26-hydroxyintegristerone A(ISO1)	Steroids	Steroid	-	3	1700	845	1410	9	9	9	1.34166	0.0348496	0.0068268	-7.19457	down	-	-
mws0853	C11H14O4	Sinapyl alcohol	Phenolic acids	Phenolic acids	537-33-7	3	1440	2220	3570	28300	42300	48800	1.31537	0.0241824	16.5145	4.04566	up	C02325	ko00940,ko01100,ko01110
Zmdp001647	C10H18N2O5	γ-Glutamyl-L-valine	Amino acids and derivatives	Amino acids and derivatives	-	3	11300	5810	6290	9	9	9	1.34373	0.0472038	0.00115385	-9.75933	down	-	-
MWS0813	C5H7NO3	5-Oxoproline	Amino acids and derivatives	Amino acids and derivatives	149-87-1	1	260000	306000	267000	127000	132000	143000	1.32726	0.0055333	0.482593	-1.05112	down	C02237	ko01100
pmb2795	C10H10O3	4-Methoxycinnamic acid	Phenolic acids	Phenolic acids	830-09-1	3	9	9	9	1540	1690	1380	1.34585	0.00341512	170.741	7.41566	up	-	-
Lmsp003729	C27H30O17	Myricetin-3-O-rutinoside	Flavonoids	Flavonols	-	1	11100	5590	15800	33600	23300	21400	1.09833	0.036422	2.40997	1.26902	up	-	-
mws0704	C2H8NO4P	O-Phosphorylethanolamine	Alkaloids	Alkaloids	1071-23-4	3	40800	33000	35000	6230	8870	6870	1.33143	0.00324011	0.20193	-2.30807	down	C00346	ko00563,ko00564,ko00600,ko01100
MWSslk154	C12H20O7	Triethyl citrate	Organic acids	Organic acids	77-93-0	3	5430	9200	6250	9	9	9	1.3446	0.0260661	0.0012931	-9.59495	down	-	-
ML10195036	C18H37NO2	3-Dehydrosphinganine	Lipids	Sphingolipids	16105-69-4	3	2990	2330	4960	9	9	9	1.34254	0.049496	0.00262646	-8.57267	down	C02934	ko00600,ko01100
MWS4305	C4H8O4	Erythrose	Others	Saccharides	583-50-6	3	9	9	9	104000	72700	88500	1.34598	0.0102887	9822.22	13.2618	up	C01796	-
MWS1839	C9H10O3	Ethylparaben	Phenolic acids	Phenolic acids	120-47-8	3	9	9	9	3920	6080	5110	1.34497	0.0150861	559.63	9.12833	up	-	-
pmb0758	C24H26O11	Anisic acid-O-feruloyl glucoside	Phenolic acids	Phenolic acids	-	3	9	9	9	4140	6190	7670	1.34399	0.0279645	666.667	9.38082	up	-	-
MWSHY0162	C27H30O17	Quercetin-3-O-sophoroside (Baimaside)	Flavonoids	Flavonols	18609-17-1	3	6540	2830	15900	31900	25700	23600	1.08873	0.0214717	3.2133	1.68405	up	C12667	ko00944
Zmjp010694	C19H18O7	5-Hydroxy-3,7,3',4'-tetramethoxyflavone (Retusin)	Flavonoids	Flavones	1245-15-4	3	744	1160	533	9	9	9	1.33919	0.0487604	0.0110792	-6.496	down	-	-
mws0159	C9H8O3	Phenylpyruvic acid	Organic acids	Organic acids	156-06-9	3	9	9	9	36200	27300	19600	1.345	0.0287136	3077.78	11.5877	up	C00166	ko00360,ko00400,ko00960,ko01100,ko01110,ko01210,ko01230
Qmyp122714	C34H52O11	Daturafoliside A	Others	Others	-	3	4030	4000	2690	12100	8670	11400	1.28867	0.0111047	3.00093	1.58541	up	-	-
Lmbn009444	C18H34O3	Ricinoleic acid	Lipids	Free fatty acids	141-22-0	3	9	9	9	40000	27700	28800	1.34579	0.0146054	3574.07	11.8034	up	C08365	-
pma6455	C5H11O8P	Ribulose-5-phosphate	Others	Saccharides	4300-28-1	3	9	9	9	35700	33500	31000	1.34619	0.00164919	3711.11	11.8576	up	C00117	ko00030,ko00230,ko00440,ko00710,ko00750,ko01100,ko01110,ko01200,ko01230,ko01240
MWSmce613	C14H26N4O11P2	Citicoline	Nucleotides and derivatives	Nucleotides and derivatives	987-78-0	3	20900	21000	23300	12700	4920	6610	1.18871	0.0201199	0.371626	-1.42808	down	C00307	ko00564,ko01100
